# Supplementary material for: MAGPEL: an autoMated pipeline for inferring vAriant-driven Gene PanEls from the full-length biomedical literature
Source: Sci Rep. 2020 Jul 23;10:12365. doi: 10.1038/s41598-020-68649-0 (PMC7378213; doi:10.1038/s41598-020-68649-0)
Supplement: Supplementary file 2 — Supplementary Table S1 [file 41598_2020_68649_MOESM2_ESM.xlsx]

## Sheet: First_approach
The first approach (disease or gene or any of their synonyms in the title and abstract sections)
False positive: unrelated text wrongly identified as a varian
PMCID	NORMALIZED_FORM	TYPE	MENTIONED	FALSE POSITIVE?
PMC4502233	p|SUB|R|4810|K	ProteinMutation	p.R4810K	NO
PMC4565919	p|SUB|L|90|M	ProteinMutation	L90M	NO
PMC4876505	c|SUB|G|93|A	DNAMutation	G93A	NO
PMC2684265	p|SUB|P|504|S	ProteinMutation	P504S	NO
PMC3666908	p|SUB|V|158|M	ProteinMutation	Val158Met	NO
PMC4718276	p|SUB|V|600|E	ProteinMutation	V600E	NO
PMC4962770	p|SUB|V|66|M	ProteinMutation	Val66Met	NO
PMC4991467	rs6295	SNP	rs6295	NO
PMC5012569	p|SUB|P|301|S	ProteinMutation	P301S	NO
PMC1247523	c|SUB|G|1800|A	DNAMutation	G1800A	YES
PMC2188802	c|SUB|C|200|T	DNAMutation	C/T200	YES
PMC2584175	c|SUB|A|1|C	DNAMutation	A1C	YES
PMC2720913	p|SUB|E||T	ProteinMutation	E/T	YES
PMC2829413	c|SUB|A|1|C	DNAMutation	A1C	YES
PMC2841238	c|SUB|G|1311|A	DNAMutation	G1311A	YES
PMC2841238	c|SUB|G|1329|A	DNAMutation	G1329A	YES
PMC2841238	c|SUB|G|1379|A	DNAMutation	G1379A	YES
PMC2841238	c|SUB|G|1316|A	DNAMutation	G1316A	YES
PMC2875450	c|SUB|A|1|C	DNAMutation	A1C	YES
PMC2889782	c|SUB|A|1|C	DNAMutation	A1C	YES
PMC2915039	p|SUB|H|14|A	ProteinMutation	H14A	YES
PMC2915039	p|SUB|H|14|C	ProteinMutation	H14C	YES
PMC2959805	p|SUB|H|11|A	ProteinMutation	H11A	YES
PMC2968464	p|SUB|H|11|A	ProteinMutation	H11A	YES
PMC2968464	p|SUB|H|11|C	ProteinMutation	H11C	YES
PMC2968464	p|SUB|H|12|A	ProteinMutation	H12A	YES
PMC2968464	p|SUB|H|12|C	ProteinMutation	H12C	YES
PMC2968899	p|SUB|H|10|A	ProteinMutation	H10A	YES
PMC2969907	p|SUB|H|23|A	ProteinMutation	H23A	YES
PMC2969907	p|SUB|H|14|A	ProteinMutation	H14A	YES
PMC2969907	p|SUB|H|20|A	ProteinMutation	H20A	YES
PMC2969907	p|SUB|H|26|A	ProteinMutation	H26A	YES
PMC2969907	p|SUB|H|18|A	ProteinMutation	H18A	YES
PMC2969907	p|SUB|H|29|A	ProteinMutation	H29A	YES
PMC2969907	p|SUB|H|28|A	ProteinMutation	H28A	YES
PMC2969907	p|SUB|H|19|A	ProteinMutation	H19A	YES
PMC2969907	p|SUB|H|22|A	ProteinMutation	H22A	YES
PMC2969907	p|SUB|H|22|C	ProteinMutation	H22C	YES
PMC2969907	p|SUB|H|27|A	ProteinMutation	H27A	YES
PMC2969907	p|SUB|H|13|A	ProteinMutation	H13A	YES
PMC2969907	p|SUB|H|11|A	ProteinMutation	H11A	YES
PMC2969907	p|SUB|H|12|A	ProteinMutation	H12A	YES
PMC2969907	p|SUB|H|31|A	ProteinMutation	H31A	YES
PMC2969907	p|SUB|H|31|C	ProteinMutation	H31C	YES
PMC2979928	p|SUB|H|11|A	ProteinMutation	H11A	YES
PMC2979928	p|SUB|H|14|A	ProteinMutation	H14A	YES
PMC2979928	p|SUB|H|14|C	ProteinMutation	H14C	YES
PMC2979928	p|SUB|H|15|A	ProteinMutation	H15A	YES
PMC2979928	p|SUB|H|15|C	ProteinMutation	H15C	YES
PMC2983608	p|SUB|H|20|A	ProteinMutation	H20A	YES
PMC2983608	p|SUB|H|20|C	ProteinMutation	H20C	YES
PMC2992198	c|SUB|A|1|C	DNAMutation	A1C	YES
PMC3005448	c|SUB|A|1|C	DNAMutation	A1C	YES
PMC3005479	c|SUB|A|1|C	DNAMutation	A1C	YES
PMC3007219	p|SUB|H|13|A	ProteinMutation	H13A	YES
PMC3007219	p|SUB|H|13|C	ProteinMutation	H13C	YES
PMC3007494	p|SUB|H|23|A	ProteinMutation	H23A	YES
PMC3007494	p|SUB|H|24|A	ProteinMutation	H24A	YES
PMC3007494	p|SUB|H|24|C	ProteinMutation	H24C	YES
PMC3007494	p|SUB|H|23|C	ProteinMutation	H23C	YES
PMC3007494	p|SUB|H|23|D	ProteinMutation	H23D	YES
PMC3007494	p|SUB|H|24|D	ProteinMutation	H24D	YES
PMC3007494	p|SUB|H|24|E	ProteinMutation	H24E	YES
PMC3007494	p|SUB|H|24|F	ProteinMutation	H24F	YES
PMC3008083	p|SUB|H|16|A	ProteinMutation	H16A	YES
PMC3008083	p|SUB|H|16|C	ProteinMutation	H16C	YES
PMC3008083	p|SUB|H|17|A	ProteinMutation	H17A	YES
PMC3008083	p|SUB|H|17|C	ProteinMutation	H17C	YES
PMC3008083	p|SUB|H|32|A	ProteinMutation	H32A	YES
PMC3008083	p|SUB|H|32|C	ProteinMutation	H32C	YES
PMC3009229	p|SUB|H|10|A	ProteinMutation	H10A	YES
PMC3009229	p|SUB|H|11|A	ProteinMutation	H11A	YES
PMC3009229	p|SUB|H|11|C	ProteinMutation	H11C	YES
PMC3009229	p|SUB|H|12|A	ProteinMutation	H12A	YES
PMC3009229	p|SUB|H|12|C	ProteinMutation	H12C	YES
PMC3009229	p|SUB|H|13|A	ProteinMutation	H13A	YES
PMC3009229	p|SUB|H|14|A	ProteinMutation	H14A	YES
PMC3009229	p|SUB|H|14|C	ProteinMutation	H14C	YES
PMC3009229	p|SUB|H|15|A	ProteinMutation	H15A	YES
PMC3009229	p|SUB|H|15|C	ProteinMutation	H15C	YES
PMC3011503	p|SUB|H|10|A	ProteinMutation	H10A	YES
PMC3011503	p|SUB|H|10|C	ProteinMutation	H10C	YES
PMC3011503	p|SUB|H|11|A	ProteinMutation	H11A	YES
PMC3011503	p|SUB|H|11|C	ProteinMutation	H11C	YES
PMC3011503	p|SUB|H|13|A	ProteinMutation	H13A	YES
PMC3011503	p|SUB|H|13|C	ProteinMutation	H13C	YES
PMC3011503	p|SUB|H|14|A	ProteinMutation	H14A	YES
PMC3011503	p|SUB|H|14|C	ProteinMutation	H14C	YES
PMC3011503	p|SUB|H|15|A	ProteinMutation	H15A	YES
PMC3011503	p|SUB|H|15|C	ProteinMutation	H15C	YES
PMC3011503	p|SUB|H|30|A	ProteinMutation	H30A	YES
PMC3011503	p|SUB|H|30|C	ProteinMutation	H30C	YES
PMC3011503	p|SUB|H|31|A	ProteinMutation	H31A	YES
PMC3011503	p|SUB|H|31|C	ProteinMutation	H31C	YES
PMC3011503	p|SUB|H|32|A	ProteinMutation	H32A	YES
PMC3011503	p|SUB|H|32|C	ProteinMutation	H32C	YES
PMC3011503	p|SUB|H|34|A	ProteinMutation	H34A	YES
PMC3011503	p|SUB|H|34|C	ProteinMutation	H34C	YES
PMC3011503	p|SUB|H|35|A	ProteinMutation	H35A	YES
PMC3011503	p|SUB|H|35|C	ProteinMutation	H35C	YES
PMC3011503	p|SUB|H|36|A	ProteinMutation	H36A	YES
PMC3011503	p|SUB|H|36|C	ProteinMutation	H36C	YES
PMC3012188	c|SUB|A|1|C	DNAMutation	A1C	YES
PMC3030744	c|SUB|G|1575|A	DNAMutation	G1575A	YES
PMC3051471	p|SUB|H|31|A	ProteinMutation	H31A	YES
PMC3051471	p|SUB|H|32|A	ProteinMutation	H32A	YES
PMC3051471	p|SUB|H|33|A	ProteinMutation	H33A	YES
PMC3051471	p|SUB|H|34|A	ProteinMutation	H34A	YES
PMC3051517	p|SUB|H|14|A	ProteinMutation	H14A	YES
PMC3051517	p|SUB|H|13|A	ProteinMutation	H13A	YES
PMC3051517	p|SUB|H|12|A	ProteinMutation	H12A	YES
PMC3088031	p|SUB|T|9|S	ProteinMutation	T9S	YES
PMC3122477	c|DEL||	DNAMutation	DELTA	YES
PMC3139590	RS800	SNP	RS800	YES
PMC3164897	5bins	DNAMutation	5 bins	YES
PMC3164897	3bins	DNAMutation	3 bins	YES
PMC3196552	c|SUB|S|-2600|H	DNAMutation	S-2600H	YES
PMC3202145	c|SUB|C|31|G	DNAMutation	C31G	YES
PMC3225014	c|SUB|GGCA|6|C	DNAMutation	GGCA6C	YES
PMC3225014	c|SUB|CCGT|6|G	DNAMutation	CCGT6G	YES
PMC3275195	p|SUB|H|10|A	ProteinMutation	H10A	YES
PMC3275195	p|SUB|H|11|A	ProteinMutation	H11A	YES
PMC3275195	p|SUB|H|12|A	ProteinMutation	H12A	YES
PMC3275195	p|SUB|H|14|A	ProteinMutation	H14A	YES
PMC3275195	p|SUB|H|16|A	ProteinMutation	H16A	YES
PMC3275195	p|SUB|H|17|A	ProteinMutation	H17A	YES
PMC3275195	p|SUB|H|18|A	ProteinMutation	H18A	YES
PMC3297250	p|SUB|H|13|A	ProteinMutation	H13A	YES
PMC3297250	p|SUB|H|14|A	ProteinMutation	H14A	YES
PMC3353114	p|SUB|D|125|I	ProteinMutation	D 125I	YES
PMC3537756	c|SUB|G|3|A	DNAMutation	G3A	YES
PMC3551769	p|SUB|V|36|G	ProteinMutation	V36G	YES
PMC3588815	p|SUB|H|11|A	ProteinMutation	H11A	YES
PMC3588815	p|SUB|H|12|A	ProteinMutation	H12A	YES
PMC3588815	p|SUB|H|19|A	ProteinMutation	H19A	YES
PMC3588815	p|SUB|H|19|C	ProteinMutation	H19C	YES
PMC3588815	p|SUB|H|20|A	ProteinMutation	H20A	YES
PMC3588815	p|SUB|H|20|C	ProteinMutation	H20C	YES
PMC3588815	p|SUB|H|21|A	ProteinMutation	H21A	YES
PMC3588815	p|SUB|H|21|C	ProteinMutation	H21C	YES
PMC3598566	p|SUB|V|150|T	ProteinMutation	150 V/T	YES
PMC3721223	g|SUB|A|80915|G	DNAMutation	A80915G	YES
PMC3841629	c|SUB|A|1|C	DNAMutation	A1C	YES
PMC3868173	MOT>LUM	ProteinMutation	MOT > LUM	YES
PMC3881066	p|SUB|A|30|P	ProteinMutation	A30P	YES
PMC3927678	p|SUB|H|379|UF	ProteinMutation	H 379 UF	YES
PMC3949696	c|SUB|A|1|C	DNAMutation	A1C	YES
PMC3998480	p|SUB|H|12|A	ProteinMutation	H12A	YES
PMC4013063	p|SUB|M|20|A	ProteinMutation	M20A	YES
PMC4013537	c|SUB|A|1|C	DNAMutation	A1C	YES
PMC4023268	c|SUB|A|86|C	DNAMutation	A86C	YES
PMC4051029	p|SUB|H|12|A	ProteinMutation	H12A	YES
PMC4051064	p|SUB|H|10|A	ProteinMutation	H10A	YES
PMC4051064	p|SUB|H|10|C	ProteinMutation	H10C	YES
PMC4051064	p|SUB|H|11|A	ProteinMutation	H11A	YES
PMC4051064	p|SUB|H|11|C	ProteinMutation	H11C	YES
PMC4051064	p|SUB|H|12|A	ProteinMutation	H12A	YES
PMC4051064	p|SUB|H|13|A	ProteinMutation	H13A	YES
PMC4051064	p|SUB|H|16|A	ProteinMutation	H16A	YES
PMC4051064	p|SUB|H|16|C	ProteinMutation	H16C	YES
PMC4051064	p|SUB|H|17|A	ProteinMutation	H17A	YES
PMC4051064	p|SUB|H|17|C	ProteinMutation	H17C	YES
PMC4051064	p|SUB|H|18|A	ProteinMutation	H18A	YES
PMC4051064	p|SUB|H|18|C	ProteinMutation	H18C	YES
PMC4051074	c|SUB|C|28|A	DNAMutation	C28A	YES
PMC4051074	p|SUB|H|10|A	ProteinMutation	H10A	YES
PMC4051074	c|SUB|C|11|A	DNAMutation	C11A	YES
PMC4051074	p|SUB|H|26|A	ProteinMutation	H26A	YES
PMC4051074	p|SUB|H|27|A	ProteinMutation	H27A	YES
PMC4051074	c|SUB|C|29|A	DNAMutation	C29A	YES
PMC4051074	p|SUB|H|29|A	ProteinMutation	H29A	YES
PMC4051074	c|SUB|C|30|A	DNAMutation	C30A	YES
PMC4051074	p|SUB|H|30|A	ProteinMutation	H30A	YES
PMC4051074	c|SUB|C|31|A	DNAMutation	C31A	YES
PMC4051074	p|SUB|H|31|A	ProteinMutation	H31A	YES
PMC4051074	c|SUB|C|32|A	DNAMutation	C32A	YES
PMC4051074	p|SUB|H|32|A	ProteinMutation	H32A	YES
PMC4051074	p|SUB|H|33|A	ProteinMutation	H33A	YES
PMC4139185	p|SUB|C|13|N	ProteinMutation	C13 N	YES
PMC4153077	p|SUB|A|16|S	ProteinMutation	A 16S	YES
PMC4257264	p|SUB|N|11|C	ProteinMutation	N11C	YES
PMC4257264	c|SUB|C|11|A	DNAMutation	C11A	YES
PMC4257264	c|SUB|C|5|A	DNAMutation	C5A	YES
PMC4257264	p|SUB|N|11|D	ProteinMutation	N11D	YES
PMC4257264	c|SUB|C|6|A	DNAMutation	C6A	YES
PMC4257264	p|SUB|H|11|A	ProteinMutation	H11A	YES
PMC4257264	p|SUB|H|11|C	ProteinMutation	H11C	YES
PMC4257264	p|SUB|H|12|C	ProteinMutation	H12C	YES
PMC4257264	p|SUB|H|13|C	ProteinMutation	H13C	YES
PMC4257264	p|SUB|H|21|C	ProteinMutation	H21C	YES
PMC4257264	p|SUB|H|31|C	ProteinMutation	H31C	YES
PMC4257264	p|SUB|H|32|C	ProteinMutation	H32C	YES
PMC4257264	p|SUB|H|41|C	ProteinMutation	H41C	YES
PMC4257264	p|SUB|H|42|C	ProteinMutation	H42C	YES
PMC4257264	p|SUB|H|51|C	ProteinMutation	H51C	YES
PMC4257264	p|SUB|H|52|C	ProteinMutation	H52C	YES
PMC4257264	p|SUB|H|12|D	ProteinMutation	H12D	YES
PMC4257264	p|SUB|H|11|D	ProteinMutation	H11D	YES
PMC4257264	p|SUB|H|21|D	ProteinMutation	H21D	YES
PMC4257264	p|SUB|H|13|D	ProteinMutation	H13D	YES
PMC4257264	p|SUB|H|14|D	ProteinMutation	H14D	YES
PMC4257264	p|SUB|H|31|D	ProteinMutation	H31D	YES
PMC4257264	p|SUB|H|32|D	ProteinMutation	H32D	YES
PMC4257264	p|SUB|H|41|D	ProteinMutation	H41D	YES
PMC4257264	p|SUB|H|42|D	ProteinMutation	H42D	YES
PMC4257264	p|SUB|H|51|D	ProteinMutation	H51D	YES
PMC4257264	p|SUB|H|52|D	ProteinMutation	H52D	YES
PMC4320108	p|SUB|T|17|N	ProteinMutation	T17N	YES
PMC4327586	p|SUB|S|010111|C	ProteinMutation	S010111C	YES
PMC4329618	c|SUB|G|1322|A	DNAMutation	G1322A	YES
PMC4329618	c|SUB|G|1312|A	DNAMutation	G1312A	YES
PMC4329618	c|SUB|G|1367|C	DNAMutation	G1367C	YES
PMC4329618	c|SUB|G|1316|A	DNAMutation	G1316A	YES
PMC4370234	p.136]	ProteinMutation	p. 136]	YES
PMC4372839	p|SUB|E|200|V	ProteinMutation	E200V	YES
PMC4378971	c|SUB|T||C	DNAMutation	T/C	YES
PMC4384578	p|SUB|H|10|A	ProteinMutation	H10A	YES
PMC4384578	p|SUB|H|10|C	ProteinMutation	H10C	YES
PMC4384578	p|SUB|H|11|A	ProteinMutation	H11A	YES
PMC4384578	p|SUB|H|11|C	ProteinMutation	H11C	YES
PMC4384578	p|SUB|H|12|A	ProteinMutation	H12A	YES
PMC4384578	p|SUB|H|12|C	ProteinMutation	H12C	YES
PMC4384578	p|SUB|H|13|C	ProteinMutation	H13C	YES
PMC4384578	p|SUB|H|13|D	ProteinMutation	H13D	YES
PMC4384578	p|SUB|H|13|E	ProteinMutation	H13E	YES
PMC4384578	p|SUB|H|13|F	ProteinMutation	H13F	YES
PMC4384578	p|SUB|H|13|A	ProteinMutation	H13A	YES
PMC4433076	c|SUB|A|1|C	DNAMutation	A1C	YES
PMC4439532	c|SUB|A|1|C	DNAMutation	A1C	YES
PMC4462250	p|SUB|L||T	ProteinMutation	L/T	YES
PMC4465688	c|SUB|C|3|G	DNAMutation	C3G	YES
PMC4513483	p|SUB|A|10|V	ProteinMutation	A10 V	YES
PMC4517832	c|SUB|C|-46|A	DNAMutation	C-46A	YES
PMC4530960	c|SUB|A|7|T	DNAMutation	A 7T	YES
PMC4592593	c|SUB|GC|-9|A	DNAMutation	GC-9A	YES
PMC4631937	p|SUB|P|2714|H	ProteinMutation	P2714H	YES
PMC4644923	p|SUB|G|12|L	ProteinMutation	G12L	YES
PMC4644923	p|SUB|G|12|H	ProteinMutation	G12H	YES
PMC4644923	p|SUB|G|30|L	ProteinMutation	G30L	YES
PMC4644923	p|SUB|H|23|R	ProteinMutation	H23R	YES
PMC4682137	p|SUB|R|6|G	ProteinMutation	R6G	YES
PMC4719921	p|SUB|H|21|A	ProteinMutation	H21A	YES
PMC4719921	p|SUB|H|21|C	ProteinMutation	H21C	YES
PMC4719921	p|SUB|H|22|A	ProteinMutation	H22A	YES
PMC4719921	p|SUB|H|22|C	ProteinMutation	H22C	YES
PMC4719921	p|SUB|H|43|A	ProteinMutation	H43A	YES
PMC4719921	p|SUB|H|43|C	ProteinMutation	H43C	YES
PMC4719921	p|SUB|H|44|A	ProteinMutation	H44A	YES
PMC4719921	p|SUB|H|44|C	ProteinMutation	H44C	YES
PMC4745523	p|SUB|G|25|N	ProteinMutation	G25N	YES
PMC4772241	c|SUB|T|2|C	DNAMutation	T2C	YES
PMC4840265	c|SUB|TC|-202|A	DNAMutation	TC-202A	YES
PMC4851292	p|SUB|S|25|N	ProteinMutation	S25N	YES
PMC4971855	p|SUB|H|13|A	ProteinMutation	H13A	YES
PMC4971855	p|SUB|H|14|A	ProteinMutation	H14A	YES
PMC4971855	p|SUB|H|31|A	ProteinMutation	H31A	YES
PMC4971855	p|SUB|H|31|C	ProteinMutation	H31C	YES
PMC5055046	c|SUB|C|10|AA	DNAMutation	C10AA	YES
PMC5055046	c|SUB|C|09|A	DNAMutation	C09A	YES
PMC5055046	c|SUB|A|1|C	DNAMutation	A1C	YES
PMC5059018	p|SUB|V|103|C	ProteinMutation	V103C	YES
PMC5088442	c|SUB|A|41|G	DNAMutation	A 41G	YES
PMC5118020	p|SUB|T|40|S	ProteinMutation	T40S	YES
PMC5119779	c|DUP|[19||[22][51][52][53][54][55]	DNAMutation	[19] [22] [51] [52] [53] [54] [55]	YES
PMC5146877	p|SUB|Q|1000|P	ProteinMutation	Q1000P	YES
PMC5244540	c|SUB|A|2|C	DNAMutation	A2 to C	YES
PMC5290578	p|SUB|H|10|A	ProteinMutation	H10A	YES
PMC5290578	p|SUB|S|2|C	ProteinMutation	S2C	YES
PMC5290578	p|SUB|H|11|A	ProteinMutation	H11A	YES
PMC5290578	p|SUB|H|12|A	ProteinMutation	H12A	YES
PMC5290578	p|SUB|H|13|A	ProteinMutation	H13A	YES
PMC5290578	p|SUB|H|13|C	ProteinMutation	H13C	YES
PMC5319737	c|SUB|CT|-90|A	DNAMutation	CT-90A	YES
PMC5319737	c|SUB|CT|90|A	DNAMutation	CT90A	YES
PMC5357070	c|SUB|A|1|C	DNAMutation	A1C	YES
PMC5409166	c|SUB|A|1|C	DNAMutation	A1C	YES
PMC5466104	p|SUB|K|550|X	ProteinMutation	K550X	YES
PMC5523872	p|SUB|T|28|N	ProteinMutation	T28N	YES
PMC5523872	p|SUB|T|27|N	ProteinMutation	T27N	YES
PMC5523872	p|SUB|T|37|N	ProteinMutation	T37N	YES
PMC5603897	p|SUB|M|062|X	ProteinMutation	M062X	YES
PMC5631406	c|SUB|C||T	DNAMutation	C/T	YES
PMC5657054	|SUB|DIS|2001|SEP	ProteinMutation	Dis 2001 Sep	YES
PMC56607	|[||76	DNAMutation	[76]	YES

## Sheet: Second approach
The second approach (variant-relevant keywords)
False positive: unrelated text wrongly identified as a varian
PMCID	NORMALIZED_FORM	TYPE	MENTIONED	FALSE POSITIVE?
PMC2718779	p|SUB|D|28|K	ProteinMutation	D28K	YES
PMC2593004	p|SUB|S||T	ProteinMutation	S/T	YES
PMC2682508	|SUB|G,C||A	ProteinMutation	G/C/A	YES
PMC2808325	c|SUB|A||T	DNAMutation	A/T	YES
PMC3254695	p|SUB|S||T	ProteinMutation	S/T	YES
PMC3260303	p|SUB|S||G	ProteinMutation	S/G	YES
PMC3269693	ga|8||T	DNAMutation	GA)8T	YES
PMC3269693	ac|8||T	DNAMutation	AC)8T	YES
PMC3269693	ac|8||C	DNAMutation	AC)8C	YES
PMC3269693	ag|8||C	DNAMutation	AG)8C	YES
PMC3269693	ag|8||T	DNAMutation	AG)8T	YES
PMC3269693	ga|8||C	DNAMutation	GA)8C	YES
PMC3269693	ct|8||G	DNAMutation	CT)8G	YES
PMC3317692	c|SUB|A||T	DNAMutation	A/T	YES
PMC1456958	p|SUB|R|10|K	ProteinMutation	R10K	YES
PMC2245910	p|SUB|S||T	ProteinMutation	S/T	YES
PMC2245910	p|SUB|E|10|R	ProteinMutation	E10R	YES
PMC2245910	p|SUB|A|494|R	ProteinMutation	A494R	YES
PMC2759205	p|SUB|H|3140|A	ProteinMutation	H3140A	YES
PMC2914790	c|SUB|ATCC|51982|T	DNAMutation	ATCC 51982T	YES
PMC2984392	BMI>30	ProteinMutation	BMI >30	YES
PMC3216562	c|SUB|T|2|A	DNAMutation	T2A	YES
PMC3541776	|SUB|CCUG|23930|T	DNAMutation	CCUG 23930 T	YES
PMC3541776	|SUB|CCUG|56775|T	DNAMutation	CCUG 56775 T	YES
PMC3541776	|SUB|CCUG|4007|T	DNAMutation	CCUG 4007 T	YES
PMC3541776	|SUB|CCUG|50858|T	DNAMutation	CCUG 50858 T	YES
PMC3541776	|SUB|CCUG|26878|T	DNAMutation	CCUG 26878 T	YES
PMC3626508	p|SUB|G|10|K	ProteinMutation	G10K	YES
PMC3654929	c|SUB|S|-100|P	DNAMutation	S-100P	YES
PMC3965064	3000bins	DNAMutation	3000 bins	YES
PMC4141785	p|SUB|S|13|C	ProteinMutation	S13C	YES
PMC4141785	p|SUB|S|13|A	ProteinMutation	S13A	YES
PMC4260174	p|SUB|D|10|D	ProteinMutation	D10D	YES
PMC4260174	p|SUB|D|14|D	ProteinMutation	D14D	YES
PMC4321873	p|SUB|E|286|H	ProteinMutation	Glu286H	YES
PMC4321873	p|SUB|E|286|H	ProteinMutation	E286H	YES
PMC4321873	p|SUB|Y|288|H	ProteinMutation	Tyr288H	YES
PMC4321873	p|SUB|D|132|H	ProteinMutation	D132H	YES
PMC4321873	p|SUB|H|334|H	ProteinMutation	His334H	YES
PMC4321873	p|SUB|N|139|S	ProteinMutation	N139S	YES
PMC4321873	p|SUB|N|121|S	ProteinMutation	N121S	YES
PMC4321873	p|SUB|N,N|121,139|S	ProteinMutation	Asn121 and Asn139 to serine	YES
PMC4321873	p|SUB|D|132|N	ProteinMutation	D132N	YES
PMC4321873	p|SUB|S|200|I	ProteinMutation	Ser200Ile	YES
PMC4321873	p|SUB|S|200|V	ProteinMutation	Ser200Val	YES
PMC4321873	p|SUB|S|201|V	ProteinMutation	Ser201Val	YES
PMC4321873	p|SUB|G|171|D	ProteinMutation	Gly171) to Asp	YES
PMC4338041	c|SUB|F|-9775|A	DNAMutation	F-9775A	YES
PMC434148	|SUB|ET|24|A	ProteinMutation	pET24A	YES
PMC4370393	|4||GACA,C	DNAMutation	GACA)4C	YES
PMC4500412	p|SUB|D|28|K	ProteinMutation	D28K	YES
PMC4727956	p|SUB|Q|800|R	ProteinMutation	Q800R	YES
PMC4727956	g|SUB|G|3358|A	DNAMutation	G3358A	YES
PMC4768348	p|SUB|E|16|P	ProteinMutation	E16P	YES
PMC4778609	p|SUB|S|12|A	ProteinMutation	S12A	YES
PMC4778609	p|SUB|S|12|C	ProteinMutation	S12C	YES
PMC4824034	p|SUB|S|3|G	ProteinMutation	S3G	YES
PMC4857107	c|SUB|TBS|-20|T	DNAMutation	-20 (TBS-T)	YES
PMC4895646	p|SUB|S|6|K	ProteinMutation	S6K	YES
PMC4907538	5bins	DNAMutation	5 bins	YES
PMC5013770	p|SUB|C|12|H	ProteinMutation	C12H	YES
PMC5021209	p|SUB|S|15|A	ProteinMutation	S15A	YES
PMC5095215	p|SUB|H|04986|X	ProteinMutation	H04986X	YES
PMC5383967	p|SUB|K|277|Q	ProteinMutation	K277Q	YES
PMC5506081	3057bins	DNAMutation	3057 bins	YES
PMC3004857	c|DEL|1100|C	DNAMutation	1100delC	NO
PMC4186816	p|SUB|V|158|M	ProteinMutation	Val(158)Met	NO
PMC4316796	p|SUB|P|12|A	ProteinMutation	Pro12Ala	NO
PMC4473605	p|SUB|R|243|Q	ProteinMutation	R243Q	NO
PMC4473605	p|SUB|R|243|W	ProteinMutation	R243W	NO
PMC4572628	p|SUB|P|12053|L	ProteinMutation	P12053L	NO
PMC4572628	c|SUB|G|7|C	DNAMutation	G7C	NO
PMC4847456	c|SUB|G|-463|A	DNAMutation	-463G/A	NO
PMC4847456	p|SUB|D|299|G	ProteinMutation	Asp299Gly	NO
PMC4847456	p|SUB|T|399|I	ProteinMutation	Thr399Ile	NO
PMC4926957	p|SUB|G|84|E	ProteinMutation	G84E	NO
PMC5443641	rs12913832	SNP	rs12913832	NO
PMC5519934	p|SUB|Y|122|F	ProteinMutation	Y122F	NO
PMC2374706	c|SUB|A||T	DNAMutation	A/T	NO
PMC2374706	c|SUB|G||C	DNAMutation	G/C	NO
PMC1088969	p|SUB|C|199|S	ProteinMutation	C199S	NO
PMC1142403	p|SUB|F|766|Y	ProteinMutation	F766Y	NO
PMC1142403	p|SUB|G|46|D	ProteinMutation	G46D	NO
PMC1920258	p|SUB|T|204|F	ProteinMutation	threonine204 is substituted with phenylalanine	NO
PMC1920258	p|SUB|T|204|F	ProteinMutation	T204F	NO
PMC1920258	p|SUB|M|205|D	ProteinMutation	M205D	NO
PMC1920258	p|SUB|M|205|F	ProteinMutation	M205F	NO
PMC1920258	p|SUB|R|126|A	ProteinMutation	R126A	NO
PMC1920258	p|SUB|R|54|K	ProteinMutation	R54K	NO
PMC1952068	p|SUB|Y|49|A	ProteinMutation	Y49A	NO
PMC1952068	p|SUB|R|104|A	ProteinMutation	R104A	NO
PMC1952068	p|SUB|H|108|F	ProteinMutation	H108F	NO
PMC1952068	p|SUB|E|142|A	ProteinMutation	E142A	NO
PMC1952068	p|SUB|N|154|L	ProteinMutation	N154L	NO
PMC1952068	p|SUB|R|86|A	ProteinMutation	R86A	NO
PMC1952068	p|SUB|H|108|A	ProteinMutation	H108A	NO
PMC1952068	p|SUB|N|154|A	ProteinMutation	N154A	NO
PMC1952068	p|SUB|E|75|A	ProteinMutation	E75A	NO
PMC1952068	p|SUB|Y|76|A	ProteinMutation	Y76A	NO
PMC1952068	p|SUB|Y|76|F	ProteinMutation	Y76F	NO
PMC2229620	p|SUB|F|370|C	ProteinMutation	F370C	NO
PMC2229620	p|SUB|W|434|F	ProteinMutation	W434F	NO
PMC2229620	p|SUB|F|373|C	ProteinMutation	F373C	NO
PMC2229620	p|SUB|T|284|W	ProteinMutation	T284W	NO
PMC2229620	p|SUB|S|412|W	ProteinMutation	S412W	NO
PMC2229620	p|SUB|F|236|A	ProteinMutation	F236A	NO
PMC2229620	p|SUB|L|382|V	ProteinMutation	L382V	NO
PMC2410295	c|SUB|G|12|C	DNAMutation	G12C	NO
PMC2410295	p|SUB|G|388|R	ProteinMutation	G388R	NO
PMC2570807	p|SUB|Q|447|L	ProteinMutation	Q447L	NO
PMC2570807	p|SUB|N|556|K	ProteinMutation	N556K	NO
PMC2570807	p|SUB|R|46|K	ProteinMutation	R46K	NO
PMC2570807	p|SUB|S|133|A	ProteinMutation	S133A	NO
PMC2570807	p|SUB|D|158|N	ProteinMutation	D158N	NO
PMC2570807	p|SUB|S|227|N	ProteinMutation	S227N	NO
PMC2570807	p|SUB|E|627|K	ProteinMutation	E627K	NO
PMC2570807	p|SUB|I|28|V	ProteinMutation	I28V	NO
PMC2570807	p|SUB|I|42|T	ProteinMutation	I42T	NO
PMC2719660	rs6644913	SNP	rs6644913	NO
PMC2719660	rs3873375	SNP	rs3873375	NO
PMC2719660	rs1042712	SNP	rs1042712	NO
PMC2719660	rs12797951	SNP	rs12797951	NO
PMC2719660	rs7696175	SNP	rs7696175	NO
PMC2719660	rs1460133	SNP	rs1460133	NO
PMC2719660	rs9378805	SNP	rs9378805	NO
PMC2719660	rs11790408	SNP	rs11790408	NO
PMC2719660	rs12295525	SNP	rs12295525	NO
PMC2719660	rs10774241	SNP	rs10774241	NO
PMC2719660	rs17449560	SNP	rs17449560	NO
PMC2719660	rs3760843	SNP	rs3760843	NO
PMC2719660	rs2143877	SNP	rs2143877	NO
PMC2759953	rs755467	SNP	rs755467	NO
PMC2759953	rs2255089	SNP	rs2255089	NO
PMC2759953	rs2494004	SNP	rs2494004	NO
PMC2759953	rs1325284	SNP	rs1325284	NO
PMC2759953	rs2251715	SNP	rs2251715	NO
PMC2759953	rs961364	SNP	rs961364	NO
PMC2759953	rs2251608	SNP	rs2251608	NO
PMC2759953	rs2764543	SNP	rs2764543	NO
PMC2759953	rs2477574	SNP	rs2477574	NO
PMC2759953	rs2477578	SNP	rs2477578	NO
PMC2759953	rs942694	SNP	rs942694	NO
PMC2759953	rs942693	SNP	rs942693	NO
PMC2759953	rs2182114	SNP	rs2182114	NO
PMC2759953	rs5003369	SNP	rs5003369	NO
PMC2759953	rs3934922	SNP	rs3934922	NO
PMC2759953	rs3934923	SNP	rs3934923	NO
PMC2759953	rs8535	SNP	rs8535	NO
PMC2759953	rs179766	SNP	rs179766	NO
PMC2759953	rs7203086	SNP	rs7203086	NO
PMC2759953	rs2040790	SNP	rs2040790	NO
PMC2759953	rs11074861	SNP	rs11074861	NO
PMC2759953	rs7199138	SNP	rs7199138	NO
PMC2759953	rs8057551	SNP	rs8057551	NO
PMC2759953	rs8061992	SNP	rs8061992	NO
PMC2759953	rs9930086	SNP	rs9930086	NO
PMC2759953	rs8049804	SNP	rs8049804	NO
PMC2759953	rs2882969	SNP	rs2882969	NO
PMC2759953	rs11571293	SNP	rs11571293	NO
PMC2759953	rs1427680	SNP	rs1427680	NO
PMC2759953	rs231727	SNP	rs231727	NO
PMC2759953	rs6705593	SNP	rs6705593	NO
PMC2759953	rs17268364	SNP	rs17268364	NO
PMC2759953	rs4355090	SNP	rs4355090	NO
PMC2759953	rs10183087	SNP	rs10183087	NO
PMC2759953	rs3096747	SNP	rs3096747	NO
PMC2778169	c|SUB|C|50|T	DNAMutation	C50T	NO
PMC2778169	c|SUB|A|842|G	DNAMutation	A842G	NO
PMC2794176	c|SUB|G|1020|C	DNAMutation	G1020C	NO
PMC2848646	p|SUB|E|74|A	ProteinMutation	E74A	NO
PMC2938204	p|SUB|E|30|Q	ProteinMutation	Glu30 with glutamine	NO
PMC2938204	p|SUB|K|28|R	ProteinMutation	K28R	NO
PMC2938204	p|SUB|I|30|E	ProteinMutation	I30E	NO
PMC2938204	p|SUB|R|32|K	ProteinMutation	R32K	NO
PMC2938204	p|SUB|Q|41|Y	ProteinMutation	Q41Y	NO
PMC2938204	p|SUB|S|43|R	ProteinMutation	S43R	NO
PMC2938204	p|SUB|N|70|I	ProteinMutation	N70I	NO
PMC2938204	p|SUB|T|83|R	ProteinMutation	T83R	NO
PMC2938204	p|SUB|I|85|Y	ProteinMutation	I85Y	NO
PMC2981835	c|SUB|GGT||GAT	DNAMutation	GGT > GAT	NO
PMC2981835	c|SUB|GGC||GAC	DNAMutation	GGC > GAC	NO
PMC3038201	p|SUB|L|94|P	ProteinMutation	L94P	NO
PMC3038201	p|SUB|E|259|V	ProteinMutation	E259V	NO
PMC3038201	p|SUB|I|357|L	ProteinMutation	I357L	NO
PMC3038201	p|SUB|I|64|N	ProteinMutation	I64N	NO
PMC3038201	p|SUB|Q|263|L	ProteinMutation	Q263L	NO
PMC3038201	c|SUB|G|268|C	DNAMutation	G268C	NO
PMC3038201	p|SUB|G|268|R	ProteinMutation	G268R	NO
PMC3038201	p|SUB|N|280|K	ProteinMutation	N280K	NO
PMC3038201	p|SUB|R|183|G	ProteinMutation	R183G	NO
PMC3038201	p|SUB|M|132|V	ProteinMutation	M132V	NO
PMC3038201	p|SUB|P|264|L	ProteinMutation	P264L	NO
PMC3038201	p|SUB|T|89|I	ProteinMutation	T89I	NO
PMC3038201	p|SUB|K|118|M	ProteinMutation	K118M	NO
PMC3038201	p|SUB|P|332|A	ProteinMutation	P332A	NO
PMC3038201	p|SUB|T|278|I	ProteinMutation	T278I	NO
PMC3038201	p|SUB|Q|99|K	ProteinMutation	Q99K	NO
PMC3038201	p|SUB|P|164|K	ProteinMutation	P164K	NO
PMC3038201	p|SUB|M|305|L	ProteinMutation	M305L	NO
PMC3038201	p|SUB|R|312|H	ProteinMutation	R312H	NO
PMC3038201	p|SUB|Q|361|G	ProteinMutation	Q361G	NO
PMC3038201	p|SUB|L|266|D	ProteinMutation	L266D	NO
PMC3038201	p|SUB|V|266|G	ProteinMutation	V266G	NO
PMC3038201	p|SUB|L|267|G	ProteinMutation	L267G	NO
PMC3038201	p|SUB|M|132|V	ProteinMutation	Met132Val	NO
PMC3055811	c|SUB|T|552|C	DNAMutation	T552C	NO
PMC3055811	c|SUB|G||A	DNAMutation	G/A	NO
PMC3055811	g|SUB|G|10118|A	DNAMutation	G10118A	NO
PMC3056760	p|SUB|F||Y	ProteinMutation	phenylalanine-to-tyrosine	NO
PMC3062853	p|SUB|R|53|D	ProteinMutation	R53D	NO
PMC3062853	p|SUB|S|52,53|G,D	ProteinMutation	S52G R53D	NO
PMC3062853	p|SUB|N|23|A	ProteinMutation	N23A	NO
PMC3062853	p|SUB|S|27|D	ProteinMutation	S27D	NO
PMC3062853	p|SUB|S|45|A	ProteinMutation	S45A	NO
PMC3062853	p|SUB|S|52|G	ProteinMutation	S52G	NO
PMC3062853	p|SUB|D|128|A	ProteinMutation	D128A	NO
PMC3224132	rs109234250	SNP	rs109234250	NO
PMC3332475	p|SUB|D|34|A	ProteinMutation	D34A	NO
PMC3362524	c|SUB|T|220|A	DNAMutation	T220A	NO
PMC3362524	p|SUB|L|182|A	ProteinMutation	L182A	NO
PMC3362524	p|SUB|Q|186|A	ProteinMutation	Q186A	NO
PMC3362524	p|SUB|Q|186|N	ProteinMutation	Q186N	NO
PMC3362524	p|SUB|Q|186|E	ProteinMutation	Q186E	NO
PMC3362524	p|SUB|V|187|A	ProteinMutation	V187A	NO
PMC3362524	c|SUB|T|189|A	DNAMutation	T189A	NO
PMC3362524	p|SUB|L|190|A	ProteinMutation	L190A	NO
PMC3362524	p|SUB|E|191|A	ProteinMutation	E191A	NO
PMC3362524	p|SUB|W|193|Y	ProteinMutation	W193Y	NO
PMC3362524	p|SUB|W|193|F	ProteinMutation	W193F	NO
PMC3362524	p|SUB|S|195|A	ProteinMutation	S195A	NO
PMC3362524	p|SUB|V|197|A	ProteinMutation	V197A	NO
PMC3362524	p|SUB|R|199|A	ProteinMutation	R199A	NO
PMC3362524	p|SUB|L|217|A	ProteinMutation	L217A	NO
PMC3362524	p|SUB|L|217|F	ProteinMutation	L217F	NO
PMC3362524	p|SUB|N|225|A	ProteinMutation	N225A	NO
PMC3362524	p|SUB|S|180|A	ProteinMutation	S180A	NO
PMC3362524	p|SUB|L|181|A	ProteinMutation	L181A	NO
PMC3362524	c|SUB|T|183|A	DNAMutation	T183A	NO
PMC3362524	p|SUB|L|184|A	ProteinMutation	L184A	NO
PMC3362524	p|SUB|S|192|A	ProteinMutation	S192A	NO
PMC3362524	p|SUB|F|227|A	ProteinMutation	F227A	NO
PMC3384434	c|SUB|C|-938|A	DNAMutation	-938C>A	NO
PMC3384434	c|SUB|C|938|A	DNAMutation	938C>A	NO
PMC3480470	p|SUB|D|12|A	ProteinMutation	D12A	NO
PMC3480470	p|SUB|D|66|A	ProteinMutation	D66A	NO
PMC3496343	rs35337543	SNP	rs35337543	NO
PMC3496343	rs35667974	SNP	rs35667974	NO
PMC3496343	ss107794688	SNP	ss107794688	NO
PMC3496343	ss107794687	SNP	ss107794687	NO
PMC3496343	rs3184504	SNP	rs3184504	NO
PMC3496343	rs72650660	SNP	rs72650660	NO
PMC3496343	rs8052325	SNP	rs8052325	NO
PMC3496343	rs12708716	SNP	rs12708716	NO
PMC3496343	rs2476601	SNP	rs2476601	NO
PMC3496343	rs3827734	SNP	rs3827734	NO
PMC3496343	rs1800521	SNP	rs1800521	NO
PMC3496343	rs760426	SNP	rs760426	NO
PMC3496343	rs11594656	SNP	rs11594656	NO
PMC3496343	rs28360489	SNP	rs28360489	NO
PMC3496343	rs2104286	SNP	rs2104286	NO
PMC3496343	rs12722495	SNP	rs12722495	NO
PMC3500233	c|DEL|644_646|TCT	DNAMutation	c.644_646delTCT [3]	NO
PMC3500233	c|DEL|684_686|GAG	DNAMutation	c.684_686delGAG	NO
PMC3500233	c|DEL|705_707|AGA	DNAMutation	c.705_707delAGA	NO
PMC3500233	c|DEL|685_687|AGA	DNAMutation	c.685_687delAGA	NO
PMC3500233	c|DEL|644_646|TCT	DNAMutation	c.644_646delTCT	NO
PMC3647422	p|SUB|E|308|K	ProteinMutation	E308K	NO
PMC3647422	p|SUB|E|232|G	ProteinMutation	E232G	NO
PMC3647422	p|SUB|T|253|K	ProteinMutation	T253K	NO
PMC3647422	p|SUB|P|314|L	ProteinMutation	P314L	NO
PMC3686079	p|SUB|M|13|F	ProteinMutation	M13F	NO
PMC3686079	p|SUB|M|13|R	ProteinMutation	M13R	NO
PMC3720886	p|SUB|S|15|A	ProteinMutation	S15A	NO
PMC3720886	rs7925049	SNP	rs7925049	NO
PMC3720886	rs6501422	SNP	rs6501422	NO
PMC3720886	rs1785039	SNP	rs1785039	NO
PMC3720886	rs12603061	SNP	rs12603061	NO
PMC3720886	rs10893366	SNP	rs10893366	NO
PMC3720886	rs10893365	SNP	rs10893365	NO
PMC3720886	rs9302534	SNP	rs9302534	NO
PMC3720886	rs1784300	SNP	rs1784300	NO
PMC3720886	rs16947824	SNP	rs16947824	NO
PMC3768015	rs62581312	SNP	rs62581312	NO
PMC3768015	rs2857291	SNP	rs2857291	NO
PMC3768015	rs28412942	SNP	rs28412942	NO
PMC3768015	rs28625645	SNP	rs28625645	NO
PMC3768015	rs28358577	SNP	rs28358577	NO
PMC3768015	rs28358579	SNP	rs28358579	NO
PMC3768015	rs80056772	SNP	rs80056772	NO
PMC3768015	rs28358587	SNP	rs28358587	NO
PMC3768015	rs55728079	SNP	rs55728079	NO
PMC3768015	rs28380140	SNP	rs28380140	NO
PMC3768015	rs28358278	SNP	rs28358278	NO
PMC3768015	rs28358283	SNP	rs28358283	NO
PMC3768015	rs28594904	SNP	rs28594904	NO
PMC3768015	rs28471078	SNP	rs28471078	NO
PMC3768015	rs2853496	SNP	rs2853496	NO
PMC3768015	rs28705385	SNP	rs28705385	NO
PMC3768015	rs28359175	SNP	rs28359175	NO
PMC3768015	rs28357672	SNP	rs28357672	NO
PMC3768015	rs28357675	SNP	rs28357675	NO
PMC3768015	rs28357680	SNP	rs28357680	NO
PMC3768015	rs28357682	SNP	rs28357682	NO
PMC3768015	rs56038008	SNP	rs56038008	NO
PMC3768015	rs28357370	SNP	rs28357370	NO
PMC3768015	rs41441949	SNP	rs41441949	NO
PMC3768015	rs28601282	SNP	rs28601282	NO
PMC3768015	rs2853512	SNP	rs2853512	NO
PMC3768015	rs2853817	SNP	rs2853817	NO
PMC3768015	rs3937033	SNP	rs3937033	NO
PMC3768015	m|SUB|C|12258|A	DNAMutation	m.12258C>A	NO
PMC3768015	m|SUB|C|3275|A	DNAMutation	m.3275C>A	NO
PMC3768015	m|SUB|C|4456|T	DNAMutation	m.4456C>T	NO
PMC3768015	g|SUB|C|3275|A	DNAMutation	C3275A	NO
PMC3775232	c|SUB|A|772|G	DNAMutation	A772G	NO
PMC3877877	p|SUB|D|661|V	ProteinMutation	D661V	NO
PMC3877877	p|SUB|D|661|Y	ProteinMutation	D661Y	NO
PMC3878459	c|SUB|G|4|A	DNAMutation	c.4G>A	NO
PMC3878459	p|SUB|V|2|M	ProteinMutation	p.Val2Met	NO
PMC3878459	rs33395835	SNP	rs33395835	NO
PMC3878459	c|SUB|GTG||ATG	DNAMutation	GTG>ATG	NO
PMC3952446	p|SUB|M|694|V	ProteinMutation	M694V	NO
PMC3952446	p|SUB|E|148|Q	ProteinMutation	E148Q	NO
PMC3952446	p|SUB|E|167|D	ProteinMutation	E167D	NO
PMC3952446	p|SUB|F|479|L	ProteinMutation	F479L	NO
PMC3952446	p|SUB|V|726|A	ProteinMutation	V726A	NO
PMC3952446	p|SUB|M|694|I	ProteinMutation	M694I	NO
PMC3952446	p|SUB|N|599|D	ProteinMutation	N599D	NO
PMC3952446	p|SUB|M|680|I	ProteinMutation	M680I	NO
PMC3952446	p|SUB|V|377|I	ProteinMutation	V377I	NO
PMC3952446	p|SUB|D|246|N	ProteinMutation	D246N	NO
PMC3952446	p|SUB|Q|219|H	ProteinMutation	Q219H	NO
PMC3952507	c|SUB|A|208|T	DNAMutation	c.208A>T	NO
PMC3952507	p|SUB|T|70|S	ProteinMutation	Thr70Ser	NO
PMC3982316	p|SUB|V|600|E	ProteinMutation	V600E	NO
PMC3982316	c|SUB|T|1799|A	DNAMutation	c.1799T>A	NO
PMC4044283	c|SUB|A|208|T	DNAMutation	c.208A>T	NO
PMC4044283	p|SUB|T|70|S	ProteinMutation	Thr70Ser	NO
PMC4053389	p|SUB|K|610|A	ProteinMutation	K610A	NO
PMC4053389	p|SUB|K|609|A	ProteinMutation	K609A	NO
PMC4131415	rs4073	SNP	rs4073	NO
PMC4131415	rs2227307	SNP	rs2227307	NO
PMC4131415	rs2227306	SNP	rs2227306	NO
PMC4131415	rs2227532	SNP	rs2227532	NO
PMC4148884	c|SUB|A|204|C	DNAMutation	A204C	NO
PMC4148884	p|SUB|I|86|G	ProteinMutation	I86G	NO
PMC4148884	p|SUB|I|191|G	ProteinMutation	I191G	NO
PMC4148884	p|SUB|I|278|G	ProteinMutation	I278G	NO
PMC4201486	p|SUB|Q|15|L	ProteinMutation	Q15L	NO
PMC4201486	p|SUB|Q|15|L	ProteinMutation	Glutamine 15 was mutated into Leucine	NO
PMC4201486	c|SUB|G|93|A	DNAMutation	G93A	NO
PMC4204024	p|SUB|V|600|E	ProteinMutation	V600E	NO
PMC4204024	p|SUB|M|238|AR	ProteinMutation	M238AR	NO
PMC4204024	p|SUB|M|249|AR	ProteinMutation	M249AR	NO
PMC4218819	c|SUB|A||T	DNAMutation	A/T	NO
PMC4218819	p|SUB|E|30|A	ProteinMutation	E30A	NO
PMC4313597	rs53576	SNP	rs53576	NO
PMC4323517	p|SUB|F|265|A	ProteinMutation	F265A	NO
PMC4323517	p|SUB|T|235|E	ProteinMutation	Glu235 was changed for Thr	NO
PMC4323517	p|SUB|Y|108|A	ProteinMutation	Y108A	NO
PMC4323517	p|SUB|Y|108|F	ProteinMutation	Y108F	NO
PMC4323517	p|SUB|E|498|L	ProteinMutation	E498L	NO
PMC4323517	p|SUB|E|498|T	ProteinMutation	E498T	NO
PMC4323517	p|SUB|E|498|D	ProteinMutation	E498D	NO
PMC4323517	p|SUB|E|506|I	ProteinMutation	E506I	NO
PMC4323517	p|SUB|D|94|E	ProteinMutation	D94E	NO
PMC4323517	p|SUB|D|94|A	ProteinMutation	D94A	NO
PMC4323517	p|SUB|D|500|G	ProteinMutation	D500G	NO
PMC4323517	p|SUB|G|417|L	ProteinMutation	G417L	NO
PMC4323517	p|SUB|L|386|W	ProteinMutation	L386W	NO
PMC4323517	p|SUB|A|559|L	ProteinMutation	Leu559 for Ala	NO
PMC4323517	p|SUB|A,E|532|K	ProteinMutation	Lys532 for Ala or Glu	NO
PMC4323517	p|SUB|Y|403|H	ProteinMutation	Y403H	NO
PMC4323517	p|SUB|A|108|V	ProteinMutation	A108V	NO
PMC4323517	p|SUB|N|454|K	ProteinMutation	N454K	NO
PMC4323517	p|SUB|S|510|G	ProteinMutation	S510G	NO
PMC4323517	p|SUB|N|552|H	ProteinMutation	N552H	NO
PMC4323517	p|SUB|L|429|V	ProteinMutation	L429V	NO
PMC4323517	p|SUB|L|112|F	ProteinMutation	L112F	NO
PMC4323517	p|SUB|P|494|T	ProteinMutation	P494T	NO
PMC4323517	p|SUB|V|148|L	ProteinMutation	V148L	NO
PMC4323517	p|SUB|S|426|N	ProteinMutation	S426N	NO
PMC4323517	c|SUB|A|461|T	DNAMutation	A461T	NO
PMC4323517	p|SUB|N|208|S	ProteinMutation	N208S	NO
PMC4323517	p|SUB|N|331|D	ProteinMutation	N331D	NO
PMC4323517	p|SUB|P|394|H	ProteinMutation	P394H	NO
PMC4323517	p|SUB|K|37|Q	ProteinMutation	K37Q	NO
PMC4323517	p|SUB|K|51|N	ProteinMutation	K51N	NO
PMC4323517	p|SUB|F|454|S	ProteinMutation	F454S	NO
PMC4323517	p|SUB|E|182|K	ProteinMutation	E182K	NO
PMC4323517	p|SUB|S|280|N	ProteinMutation	S280N	NO
PMC4323517	p|SUB|N|109|S	ProteinMutation	N109S	NO
PMC4323517	p|SUB|F|396|I	ProteinMutation	F396I	NO
PMC4323517	p|SUB|L|513|H	ProteinMutation	Leu513His	NO
PMC4323517	p|SUB|M|467|Q	ProteinMutation	Met467Gln	NO
PMC4439413	c|DEL,DEL,DEL|-1,,-3|2	DNAMutation	del-1, del-2, del-3	NO
PMC4442819	p|SUB|G|14|V	ProteinMutation	glycine-to-valine mutant at codon 14	NO
PMC4443279	p|SUB|V|99|M	ProteinMutation	V99M	NO
PMC4502459	p|SUB|H|267|L	ProteinMutation	H267L	NO
PMC4577117	p|SUB|Y|188|A	ProteinMutation	Y188A	NO
PMC4585250	p|SUB|P|101|T	ProteinMutation	P101T	NO
PMC4585250	p|SUB|R|51|T	ProteinMutation	R51T	NO
PMC4585250	p|SUB|Y|005|T	ProteinMutation	Y005T	NO
PMC4585250	p|SUB|H|17|T	ProteinMutation	H17T	NO
PMC4585250	c|SUB|A|33|T	DNAMutation	A33T	NO
PMC4585250	p|SUB|R|252|K	ProteinMutation	R252K	NO
PMC4585250	p|SUB|K|88|R	ProteinMutation	K88R	NO
PMC4588174	p|SUB|P|14|A	ProteinMutation	Pro14 with Ala	NO
PMC4588174	p|SUB|W,W|12,14|L	ProteinMutation	Trp12 and Trp14 with leucine	NO
PMC4588174	p|SUB|R,N|3,13|K	ProteinMutation	Arg3 and Asn13 with lysine	NO
PMC4588174	p|SUB|P|8|K	ProteinMutation	Pro8 with lysine	NO
PMC4597072	p|SUB|G|47|R	ProteinMutation	G47R	NO
PMC4597072	c|SUB|G|47|A	DNAMutation	G47A	NO
PMC4597072	p|SUB|P|251|L	ProteinMutation	P251L	NO
PMC4597072	p|SUB|R|312|X	ProteinMutation	R312X	NO
PMC4597072	p|SUB|E|328|D	ProteinMutation	E328D	NO
PMC4597072	c|SUB|T|360|A	DNAMutation	T360A	NO
PMC4610198	p|SUB|T|305|V	ProteinMutation	T305V	NO
PMC4610198	c|SUB|T|306|A	DNAMutation	T306A	NO
PMC4642114	c|SUB|T|60|A	DNAMutation	T60A	NO
PMC4642114	p|SUB|V|30|M	ProteinMutation	V30M	NO
PMC4642114	p|SUB|V|122|I	ProteinMutation	V122I	NO
PMC4658206	p|SUB|H||H	ProteinMutation	His->His	NO
PMC4715285	c|SUB|T|2|A	DNAMutation	T2A	NO
PMC4735379	rs53576	SNP	rs53576	NO
PMC4735379	rs7632287	SNP	rs7632287	NO
PMC4735379	rs1042778	SNP	rs1042778	NO
PMC4735379	rs2268490	SNP	rs2268490	NO
PMC4735379	rs237887	SNP	rs237887	NO
PMC4735379	rs59190448	SNP	rs59190448	NO
PMC4737170	p|SUB|F|127|A	ProteinMutation	F127A	NO
PMC4737170	p|SUB|R|510|A	ProteinMutation	R510A	NO
PMC4737170	p|SUB|K|136|A	ProteinMutation	K136A	NO
PMC4737170	p|SUB|R|181|A	ProteinMutation	R181A	NO
PMC4737170	p|SUB|R|27|A	ProteinMutation	R27A	NO
PMC4737172	p|SUB|D|10|A	ProteinMutation	D10A	NO
PMC4754726	p|SUB|S|12|D	ProteinMutation	serine 12 is mutated to aspartate	NO
PMC4754726	p|SUB|S|12|D	ProteinMutation	serine 12 was mutated to aspartate	NO
PMC4754726	p|SUB|S|12|D,A	ProteinMutation	serine 12 to either aspartate or alanine	NO
PMC4756517	p|SUB|V|1973|A	ProteinMutation	V1973A	NO
PMC4770203	p|SUB|A|203|E	ProteinMutation	A203E	NO
PMC4770203	p|SUB|Q|51|L	ProteinMutation	Q51L	NO
PMC4770203	c|SUB|G||T	DNAMutation	G:T	NO
PMC4770203	p|SUB|C|118|F	ProteinMutation	C118F	NO
PMC4770203	p|SUB|Q|421|K	ProteinMutation	Q421K	NO
PMC4770203	p|SUB|P|17|S	ProteinMutation	P17S	NO
PMC4803463	p|SUB|V|600|E	ProteinMutation	V600E	NO
PMC4804598	p|SUB|L|398|F	ProteinMutation	L398F	NO
PMC4825166	c|SUB|A|1762|T	DNAMutation	A1762T	NO
PMC4825166	c|SUB|G|1764|A	DNAMutation	G1764A	NO
PMC4825166	c|SUB|A|194|T	DNAMutation	A194T	NO
PMC4834321	p|SUB|K|24|E	ProteinMutation	Lys24Glu	NO
PMC4834321	p|SUB|C|71|Y	ProteinMutation	Cys71Tyr	NO
PMC4834321	p|SUB|P|24|S	ProteinMutation	Pro24Ser	NO
PMC4887473	p|SUB|R|337|H	ProteinMutation	R337H	NO
PMC4923883	c|SUB|G|130|C	DNAMutation	130 G/C	NO
PMC4928087	c|SUB|A|194|T	DNAMutation	A194T	NO
PMC4945147	p|SUB|V|194|W	ProteinMutation	V194W	NO
PMC4945147	p|SUB|K|97|A	ProteinMutation	K97A	NO
PMC4945147	p|SUB|K|271|A	ProteinMutation	K271A	NO
PMC4945147	p|SUB|R|96|A	ProteinMutation	R96A	NO
PMC4945147	p|SUB|T|268|D	ProteinMutation	T268D	NO
PMC4945147	p|SUB|T|206|I	ProteinMutation	T206I	NO
PMC4945147	p|SUB|T|238|D	ProteinMutation	T238D	NO
PMC4945147	p|SUB|T|179|I	ProteinMutation	T179I	NO
PMC4966990	|SUB|F,NIY|152|ANAA	ProteinMutation	F152NIY>ANAA	NO
PMC5032682	p|SUB|G|12|D	ProteinMutation	G12D	NO
PMC5095810	p|SUB|A|33|E	ProteinMutation	A33E	NO
PMC5095810	p|SUB|F|50|V	ProteinMutation	F50V	NO
PMC5095810	p|SUB|M|45|Y	ProteinMutation	M45Y	NO
PMC5095810	p|SUB|F|50|A	ProteinMutation	F50A	NO
PMC5095810	p|SUB|S|325|C	ProteinMutation	S325C	NO
PMC5095810	p|SUB|M|1124|V	ProteinMutation	M1124V	NO
PMC5095810	p|SUB|D|1139|N	ProteinMutation	D1139N	NO
PMC5095810	p|SUB|N|1142|T	ProteinMutation	N1142T	NO
PMC5269574	p|SUB|M|144|D	ProteinMutation	M144D	NO
PMC5298319	|SUB|A,G|33|T	ProteinMutation	33% A/G/T	NO
PMC5298319	p|SUB|F|31|R	ProteinMutation	F31R	NO
PMC5298319	p|SUB|Q|35|E	ProteinMutation	Q35E	NO
PMC5347425	p|SUB|R|35|A	ProteinMutation	R35A	NO
PMC5347425	p|SUB|R|87|A	ProteinMutation	R87A	NO
PMC5347425	p|SUB|F|217|Aâ€‰	ProteinMutation	F217Aâ€‰	NO
PMC5347425	p|SUB|D|218|S	ProteinMutation	D218S	NO
PMC5347425	p|SUB|V|24|A	ProteinMutation	V24A	NO
PMC5347425	p|SUB|I|236|A	ProteinMutation	I236A	NO
PMC5347425	|SUB|A|29|Tâ€‰	ProteinMutation	A29Tâ€‰	NO
PMC5347425	p|SUB|V|52|E	ProteinMutation	V52E	NO
PMC5347425	c|SUB|C|22|A	DNAMutation	C22A	NO
PMC5406188	c|SUB|C|556|G	DNAMutation	c.556C>G	NO
PMC5406188	p|SUB|L|186|V	ProteinMutation	p.L186V	NO
PMC5414839	p|SUB|P|15|A	ProteinMutation	P15A	NO
PMC5414839	p|SUB|S|67|D	ProteinMutation	Ser67Asp	NO
PMC5414839	p|SUB|H|68|D	ProteinMutation	His68Asp	NO
PMC5419677	p|SUB|T|618|I	ProteinMutation	T618I	NO
PMC5419677	p|SUB|N|588|K	ProteinMutation	N588K	NO
PMC5419677	p|SUB|N|588|K	ProteinMutation	p.N588K	NO
PMC5419677	p|SUB|T|618|I	ProteinMutation	p.T618I	NO
PMC5419677	c|SUB|C|1853|T	DNAMutation	C to T transition at nucleotide 1853	NO
PMC5419677	c|SUB|C|1853|T	DNAMutation	c.1853C>T	NO
PMC5419677	p|SUB|T|618|I	ProteinMutation	threonine to isoleucine at position 618	NO
PMC5419677	p|SUB|K|897|T	ProteinMutation	p.K897T	NO
PMC5419677	p|SUB|K|897|T	ProteinMutation	K897T	NO
PMC5420569	p|SUB|D|456|N	ProteinMutation	Asn for Asp456	NO
PMC5431198	p|SUB|N|129|S	ProteinMutation	N129S	NO
PMC5431198	p|SUB|T|131|I	ProteinMutation	T131I	NO
PMC5431198	p|SUB|D|133|G	ProteinMutation	D133G	NO
PMC5431198	p|SUB|D|119|G	ProteinMutation	D119G	NO
PMC5431198	p|SUB|Q|121|H	ProteinMutation	Q121H	NO
PMC5431198	p|SUB|R|124|R	ProteinMutation	R124R	NO
PMC5431198	p|SUB|D|141|E	ProteinMutation	D141E	NO
PMC5431198	p|SUB|V|169|A	ProteinMutation	V169A	NO
PMC5431198	p|SUB|E|37|K	ProteinMutation	E37K	NO
PMC5431198	p|SUB|D|72|N	ProteinMutation	D72N	NO
PMC5431198	p|SUB|M|22|I	ProteinMutation	M22I	NO
PMC5431198	p|SUB|W|24|R	ProteinMutation	W24R	NO
PMC5431198	p|SUB|L|26|Q	ProteinMutation	L26Q	NO
PMC5431198	p|SUB|N|30|S	ProteinMutation	N30S	NO
PMC5431198	p|SUB|A|31|V	ProteinMutation	A31V	NO
PMC5431198	p|SUB|H|33|D	ProteinMutation	H33D	NO
PMC5431198	p|SUB|I|36|T	ProteinMutation	I36T	NO
PMC5431198	p|SUB|D|57|E	ProteinMutation	D57E	NO
PMC5431198	p|SUB|T|60|I	ProteinMutation	T60I	NO
PMC5431198	p|SUB|Q|68|E	ProteinMutation	Q68E	NO
PMC5431198	p|SUB|H|77|R	ProteinMutation	H77R	NO
PMC5431198	p|SUB|L|78|S	ProteinMutation	L78S	NO
PMC5432566	p|SUB|E|1|L	ProteinMutation	Glu1-Leu	NO
PMC5432566	p|SUB|A|54145|E	ProteinMutation	A54145E	NO
PMC5441908	p|SUB|T|807|D	ProteinMutation	T807D	NO
PMC5441908	c|SUB|T|645|A	DNAMutation	T645A	NO
PMC5441908	p|SUB|K|676|E	ProteinMutation	K676E	NO
PMC5441908	p|SUB|S,S,S,Y|801,,803,806,808|D	ProteinMutation	aspartate substitution of Ser801, Ser803, Ser806, and Tyr808	NO
PMC5441908	p|SUB|T|812|A,D	ProteinMutation	Thr812 to Ala and to Asp	NO
PMC5441908	c|SUB|T|812|A	DNAMutation	T812A	NO
PMC5441908	p|SUB|T|812|D	ProteinMutation	T812D	NO
PMC5441908	c|SUB|T|807|A	DNAMutation	T807A	NO
PMC5441908	p|SUB|Y|815|A	ProteinMutation	Y815A	NO
PMC5441908	p|SUB|Y|820|A	ProteinMutation	Y820A	NO
PMC5441908	p|SUB|Y|815|D	ProteinMutation	Y815D	NO
PMC5441908	p|SUB|Y|820|D	ProteinMutation	Y820D	NO
PMC5441908	c|SUB|T|468|A	DNAMutation	T468A	NO
PMC5441908	p|SUB|T|468|E	ProteinMutation	T468E	NO
PMC5441908	c|SUB|T|1049|A	DNAMutation	T1049A	NO
PMC5441908	c|SUB|T|760|A	DNAMutation	T760A	NO
PMC5441908	c|SUB|T|455|A	DNAMutation	T455A	NO
PMC5441908	p|SUB|T|455|D	ProteinMutation	T455D	NO
PMC5441908	p|SUB|T|455|E	ProteinMutation	T455E	NO
PMC5441908	c|SUB|T|242|A	DNAMutation	T242A	NO
PMC5441908	c|SUB|T|681|A	DNAMutation	T681A	NO
PMC5441908	p|SUB|T|681|D	ProteinMutation	T681D	NO
PMC5441908	p|SUB|S|861|A	ProteinMutation	S861A	NO
PMC5441908	c|SUB|T|899|A	DNAMutation	T899A	NO
PMC5441908	c|SUB|T|1040|A	DNAMutation	T1040A	NO
PMC5441908	c|SUB|T|475|A	DNAMutation	T475A	NO
PMC5441908	c|SUB|T|450|A	DNAMutation	T450A	NO
PMC5441908	p|SUB|S|1044|A	ProteinMutation	S1044A	NO
PMC5482592	p|SUB|G|392|E	ProteinMutation	G392E	NO
PMC5524734	ss538953749	SNP	ss538953749	NO
PMC5524734	ss538943850	SNP	ss538943850	NO
PMC5524734	ss538953861	SNP	ss538953861	NO
PMC5524734	ss538943407	SNP	ss538943407	NO
PMC5524734	ss538953915	SNP	ss538953915	NO
PMC5524734	ss538944742	SNP	ss538944742	NO
PMC5524734	ss511222774	SNP	ss511222774	NO
PMC5524734	ss524300150	SNP	ss524300150	NO
PMC5524734	ss538941338	SNP	ss538941338	NO
PMC5524734	ss538942949	SNP	ss538942949	NO
PMC5524734	ss538954305	SNP	ss538954305	NO
PMC5524734	ss538943025	SNP	ss538943025	NO
PMC5524734	ss511222888	SNP	ss511222888	NO
PMC5524734	ss538940594	SNP	ss538940594	NO
PMC5524734	ss538942166	SNP	ss538942166	NO
PMC5524734	ss538954139	SNP	ss538954139	NO
PMC5524734	ss538953932	SNP	ss538953932	NO
PMC5524734	ss538941729	SNP	ss538941729	NO
PMC5524734	ss538942910	SNP	ss538942910	NO
PMC5524734	ss538944651	SNP	ss538944651	NO
PMC5524734	ss538942912	SNP	ss538942912	NO
PMC5524734	ss538941273	SNP	ss538941273	NO
PMC5524734	ss538946011	SNP	ss538946011	NO
PMC5524734	ss538951794	SNP	ss538951794	NO
PMC5524734	ss538945503	SNP	ss538945503	NO
PMC5524734	ss538940804	SNP	ss538940804	NO
PMC5524734	ss538945192	SNP	ss538945192	NO
PMC5524734	ss538951576	SNP	ss538951576	NO
PMC5524734	ss538940956	SNP	ss538940956	NO
PMC5524734	ss538944911	SNP	ss538944911	NO
PMC5524734	ss538945049	SNP	ss538945049	NO
PMC5524734	ss538942739	SNP	ss538942739	NO
PMC5524734	ss538945302	SNP	ss538945302	NO
PMC5524734	ss538954082	SNP	ss538954082	NO
PMC5524734	ss538940617	SNP	ss538940617	NO
PMC5524734	ss538944866	SNP	ss538944866	NO
PMC5537355	p|SUB|M|607|L	ProteinMutation	M607L	NO
PMC5537355	p|SUB|A|152|D	ProteinMutation	A152D	NO
PMC5537355	p|SUB|T|88|Q	ProteinMutation	T88Q	NO
PMC5537355	p|SUB|M|292|I	ProteinMutation	M292I	NO
PMC5537355	p|SUB|M|571|L	ProteinMutation	M571L	NO
PMC5537355	p|SUB|D|409|A	ProteinMutation	D409A	NO
PMC5537355	p|SUB|D|410|A	ProteinMutation	D410A	NO
PMC5537355	p|SUB|C|544|S	ProteinMutation	C544S	NO
PMC5537355	p|SUB|C|496|S	ProteinMutation	C496S	NO
PMC5537355	p|SUB|C|453|S	ProteinMutation	C453S	NO
PMC5551831	p|SUB|E|939|R	ProteinMutation	E939R	NO
PMC5575532	p|SUB|K|121|R	ProteinMutation	K121R	NO
PMC5613853	c|SUB|C|385|A	DNAMutation	C385A	NO
PMC5642831	p|SUB|R|403|Q	ProteinMutation	R403Q	NO
PMC5642831	p|SUB|L|48|Q	ProteinMutation	L48Q	NO
PMC5642831	p|SUB|I|61|Q	ProteinMutation	I61Q	NO
PMC5642831	p|SUB|R|193|H	ProteinMutation	R193H	NO
PMC5642831	p|SUB|K|206|I	ProteinMutation	K206I	NO
PMC5655884	p|SUB|E|627|K	ProteinMutation	E627K	NO
