# Supplementary material for: MAGPEL: an autoMated pipeline for inferring vAriant-driven Gene PanEls from the full-length biomedical literature
Source: Sci Rep. 2020 Jul 23;10:12365. doi: 10.1038/s41598-020-68649-0 (PMC7378213; doi:10.1038/s41598-020-68649-0)
Supplement: Supplementary file 3 — Supplementary Table S2 [file 41598_2020_68649_MOESM3_ESM.xlsx]

## Sheet: Breast_cancer
PMID	Mutation	Disease: gold_standard	Disease:proposed_method	Disease: co-occurrence method
12023985	p|SUB|R|188|H	BREAST NEOPLASMS	breast cancer	breast cancer
12100746	p|SUB|V|89|L	BREAST NEOPLASMS	breast cancer	breast cancer
12516098	p|SUB|P|1315|L	BREAST NEOPLASMS	breast cancer	breast cancer
12602915	p|SUB|R|726|L	BREAST NEOPLASMS	prostate cancer	prostate cancer
12628588	p|SUB|Q|253|H	BREAST NEOPLASMS	breast cancer	breast cancer
12702523	p|SUB|R|72|P	BREAST NEOPLASMS	breast cancer	breast cancer
12786840	p|SUB|R|156|G	BREAST NEOPLASMS	breast carcinoma	breast carcinoma
12810666	p|SUB|L|1420|F	BREAST NEOPLASMS, OVARIAN NEOPLASMS	breast cancer	breast cancer
12872252	p|SUB|Q|540|L	BREAST NEOPLASMS, OVARIAN NEOPLASMS	breast cancer	breast cancer
12917204	p|SUB|L|546|V	BREAST NEOPLASMS	breast cancer	breast cancer
14683420	p|SUB|R|72|P	BREASE NEOPLASMS	breast cancer	breast cancer
15059511	p|SUB|P|359|L	BREAST NEOPLASMS	breast cancer	breast cancer
15170666	p|SUB|E|233|G	BREAST NEOPLASMS	breast cancer	breast cancer
16061562	p|SUB|C|645|R	BREAST NEOPLASMS, OVARIAN NEOPLASMS	ovarian tumour	ovarian tumour
16168123	p|SUB|S|384|F	BREAST NEOPLASMS	breast cancer	breast cancer
16333312	p|SUB|V|507|M	BREAST NEOPLASMS, OVARIAN NEOPLASMS	breast cancer	breast cancer
16652348	c|SUB|C|146|G	BREAST NEOPLASMS	breast cancer	breast cancer
16760288	p|SUB|F|486|L	BREAST NEOPLASMS, OVARIAN NEOPLASMS	breast cancer	breast cancer
16760288	p|SUB|N|550|H	BREAST NEOPLASMS, OVARIAN NEOPLASMS	breast cancer	breast cancer
16760288	p|SUB|Y|179|C	BREAST NEOPLASMS, OVARIAN NEOPLASMS	breast cancer	breast cancer
16822847	p|SUB|G|388|R	BREAST NEOPLASMS	breast cancer	breast cancer
16825437	p|SUB|S|558|P	BREAST NEOPLASMS	breast cancer	breast cancer
17001622	p|SUB|V|2424|G	BREAST NEOPLASMS	breast cancer	breast cancer
17217814	p|SUB|V|158|M	BREAST NEOPLASMS	breast cancer	breast cancer
17427234	p|SUB|R|248|W	NEUROBLASTOMA, LI-FRAUMENI SYNDROME	neuroblastoma	neuroblastoma
17541742	p|SUB|R|213|Q	BREAST NEOPLASMS, OVARIAN NEOPLASMS	li-fraumeni syndrome	li-fraumeni syndrome
17541742	p|SUB|R|290|H	BREAST NEOPLASMS, OVARIAN NEOPLASMS	li-fraumeni-like	li-fraumeni-like
17553133	p|SUB|K|303|R	BREAST NEOPLASMS	breast cancer	breast cancer
17574969	p|SUB|R|1699|W	PHYLLODES TUMOR	tumor of the breast	tumor of the breast
17848578	p|SUB|Q|564|H	BREAST NEOPLASMS, OVARIAN NEOPLASMS, ENDOMETRIAL NEOPLASMS	endometrial tumors	endometrial tumors
17848578	p|SUB|V|695|L	BREAST NEOPLASMS, OVARIAN NEOPLASMS, ENDOMETRIAL NEOPLASMS	endometrial tumors	endometrial tumors
18241035	p|SUB|D|301|H	BREAST NEOPLASMS	breast cancers	breast cancers
18241035	p|SUB|G|479|E	BREAST NEOPLASMS	breast cancers	breast cancers
18241035	p|SUB|L|792|F	BREAST NEOPLASMS	breast cancers	breast cancers
18565893	p|SUB|S|707|P	BREAST NEOPLASMS, THYROID NEOPLASMS, ENDOCRINE GLAND NEOPLASMS	breast cancer	breast cancer
10477429	p|SUB|M|133|T	BREAST NEOPLASMS, LI-FRAUMENI SYNDROME	breast sarcoma	NA
10485478	p|SUB|G|1449|V	BREAST NEOPLASMS, HEPATOCELLULAR CARCINOMA	breast cancers	NA
10485478	p|SUB|G|1464|E	BREAST NEOPLASMS, HEPATOCELLULAR CARCINOMA	breast cancers	NA
10485478	p|SUB|I|1572|T	BREAST NEOPLASMS, HEPATOCELLULAR CARCINOMA	breast cancers	NA
10485478	p|SUB|Q|1445|H	BREAST NEOPLASMS, HEPATOCELLULAR CARCINOMA	breast cancers	NA
10534763	p|SUB|G|2765|S	BREAST NEOPLASMS	breast cancer	NA
10547570	p|SUB|R|273|C	PHYLLODES TUMOR	phyllodes tumours	NA
11212236	p|SUB|L|452|M	BREAST NEOPLASMS	breast tumor	NA
11212236	p|SUB|N|435|S	BREAST NEOPLASMS	breast tumor	NA
11212236	p|SUB|V|387|M	BREAST NEOPLASMS	breast tumor	NA
11212236	p|SUB|V|447|A	BREAST NEOPLASMS	breast tumor	NA
12100746	p|SUB|A|49|T	BREAST NEOPLASMS	breast cancer	NA
12645254	p|SUB|M|1652|I	BREAST NEOPLASMS, OVARIAN NEOPLASMS	ovarian cancer	NA
12645254	p|SUB|S|1613|G	BREAST NEOPLASMS, OVARIAN NEOPLASMS	ovarian cancer	NA
12645254	p|SUB|W|1837|R	BREAST NEOPLASMS, OVARIAN NEOPLASMS	ovarian cancer	NA
12649339	p|SUB|S|215|I	BREAST NEOPLASMS	breast cancer	NA
12668615	p|SUB|D|213|N	BREAST NEOPLASMS	breast cancer	NA
12872252	p|SUB|V|524|I	BREAST NEOPLASMS, OVARIAN NEOPLASMS	breast cancer	NA
15059511	p|SUB|N|289|H	BREAST NEOPLASMS	breast cancer	NA
15059511	p|SUB|N|371|H	BREAST NEOPLASMS	breast cancer	NA
15059511	p|SUB|N|991|D	BREAST NEOPLASMS	breast cancer	NA
15101044	c|SUB|T|2572|C	BREAST NEOPLASMS	breast cancer	NA
15101044	p|SUB|P|1054|R	BREAST NEOPLASMS	breast cancer	NA
15235021	p|SUB|R|732|Q	STOMACH NEOPLASMS, BREAST NEOPLASMS	breast cancers	NA
15235021	p|SUB|W|409|R	STOMACH NEOPLASMS, BREAST NEOPLASMS	breast cancers	NA
15649950	p|SUB|P|85|L	BREAST NEOPLASMS	breast cancer	NA
15665273	p|SUB|S|148|A	BREAST NEOPLASMS	breast cancer	NA
15665273	p|SUB|S|251|A	BREAST NEOPLASMS	breast cancer	NA
15665273	p|SUB|S|288|A	BREAST NEOPLASMS	breast cancer	NA
15870154	p|SUB|T|461|D	BREAST NEOPLASMS	breast cancer	NA
16061562	p|SUB|C|557|S	OVARIAN NEOPLASMS	ovarian tumour	NA
16061562	p|SUB|I|738|V	BREAST NEOPLASMS	ovarian tumour	NA
16061562	p|SUB|S|761|N	BREAST NEOPLASMS, UTERINE NEOPLASMS	ovarian tumours	NA
16123141	p|SUB|T|135|E	BREAST NEOPLASMS	breast cancer	NA
16280053	p|SUB|P|47|A	BREAST NEOPLASMS	breast cancer	NA
16503999	p|SUB|C|282|Y	BREAST NEOPLASMS	breast cancer	NA
16563154	c|SUB|T|309|G	BREAST NEOPLASMS	breast cancer	NA
16652348	p|SUB|F|858|L	BREAST NEOPLASMS	breast cancer	NA
16969499	p|SUB|S|1841|N	BREAST NEOPLASMS, OVARIAN NEOPLASMS	breast tumorigenesis	NA
17130833	p|SUB|V|143|A	BREAST NEOPLASMS	breast cancer	NA
17317153	p|SUB|P|871|L	BREAST NEOPLASMS	breast cancers	NA
17493881	p|SUB|V|1833|M	BREAST NEOPLASMS, OVARIAN NEOPLASMS	hereditary breast/ovarian cancer	NA
17531442	p|SUB|S|1143|A	BREAST NEOPLASMS	breast cancer	NA
17531442	p|SUB|S|1280|A	BREAST NEOPLASMS	breast cancer	NA
17550384	p|SUB|P|350|R	BREAST CARCINOMA, COLORECTAL NEOPLASMS, NON-SMALL-CELL LUNG CARCINOMA, GASTRIC CARCINOMA	breast carcinoma	NA
17550384	p|SUB|R|389|C	BREAST CARCINOMA, COLORECTAL NEOPLASMS, NON-SMALL-CELL LUNG CARCINOMA, GASTRIC CARCINOMA	breast carcinoma	NA
17889706	p|SUB|S|255|R	BREAST NEOPLASMS	breast tumors	NA
18036263	p|SUB|A|1708|V	BREAST NEOPLASMS	breast cancer	NA
18036263	p|SUB|G|1738|R	BREAST NEOPLASMS	breast cancer	NA
18036263	p|SUB|R|1699|Q	BREAST NEOPLASMS	breast cancer	NA
18083510	p|SUB|A|238|V	BREAST NEOPLASMS	ovarian cancer	NA
18083510	p|SUB|R|259|H	BREAST NEOPLASMS	ovarian cancer	NA
18083510	p|SUB|S|313|G	BREAST NEOPLASMS	ovarian cancer	NA
18186519	p|SUB|G|12|S	BREAST NEOPLASMS, COLONIC NEOPLASMS	colon and breast cancer	NA
18186519	p|SUB|G|12|V	BREAST NEOPLASMS, COLONIC NEOPLASMS	colon and breast cancer	NA
18186519	p|SUB|V|600|E	BREAST NEOPLASMS, COLONIC NEOPLASMS	colon and breast cancer	NA
18307025	p|SUB|Y|220|C	OSTEOSARCOMA, BREAST NEOPLASMS, COLONIC NEOPLASMS, MALIGNANT FIBROUS HISTIOCYTOMA, LUNG NEOPLASMS	malignant tumors	NA
18332865	p|SUB|C|124|S	BREAST NEOPLASMS	breast cancer	NA
18332865	p|SUB|G|129|E	BREAST NEOPLASMS	breast cancer	NA
18372405	p|SUB|A|111|D	BREAST NEOPLASMS	breast cancer	NA
18372405	p|SUB|G|160|R	BREAST NEOPLASMS	breast cancer	NA
18375489	p|SUB|E|542|K	BREAST NEOPLASMS, COLORECTAL NEOPLASMS, LUNG NEOPLASMS, MELANOMA	colorectal cancer	NA
18431743	p|SUB|F|31|I	OVARIAN NEOPLASMS	breast cancer	NA
18431743	p|SUB|N|372|H	OVARIAN NEOPLASMS	breast cancer	NA
18558293	p|SUB|A|39|P	MULTIPLE HAMARTOMA SYNDROME, BREAST NEOPLASMS, THYROID NEOPLASMS, LYMPHOMA	gastric malignant lymphoma	NA
9407971	p|SUB|R|175|H	BREAST NEOPLASMS	breast cancer	NA
9407971	p|SUB|R|249|S	BREAST NEOPLASMS	breast cancer	NA
9407971	p|SUB|R|273|H	BREAST NEOPLASMS	breast cancer	NA
9806478	p|SUB|A|148|T	MELANOMA	melanoma	NA

## Sheet: Prostate_cancer
PMID	Mutation	Disease: gold_standard	Disease:proposed_method	Disease: co-occurrence method
11705864	p|SUB|S|270|A	STOMACH NEOPLASMS, PROSTATIC NEOPLASMS	pca	pca
12783936	p|SUB|I|102|V	PROSTATIC NEOPLASMS	prostate cancer	prostate cancer
12856637	p|SUB|I|1307|K	PROSTATIC NEOPLASMS	prostate cancer	prostate cancer
15714208	p|SUB|R|400|P	PROSTATIC NEOPLASMS	prostate cancer	prostate cancer
15863270	p|SUB|A|541|T	PROSTATIC NEOPLASMS	prostate cancer	prostate cancer
15863270	p|SUB|S|217|L	PROSTATIC NEOPLASMS	prostate cancer	prostate cancer
16039774	p|SUB|R|227|Q	PROSTATIC NEOPLASMS	prostate cancer	prostate cancer
16039774	p|SUB|V|89|L	PROSTATIC NEOPLASMS	prostate cancer	prostate cancer
16172807	p|SUB|N|120|D	PROSTATIC NEOPLASMS	prostate cancer	prostate cancer
16835864	c|SUB|A|349|G	PROSTATIC NEOPLASMS	prostate tumor	prostate tumor
16835864	p|SUB|E|321|K	PROSTATIC NEOPLASMS	fha	fha
16835864	p|SUB|R|117|G	PROSTATIC NEOPLASMS	fha	fha
16963262	p|SUB|I|219|V	PROSTATIC NEOPLASMS	prostate cancer	prostate cancer
17020975	p|SUB|D|541|E	PROSTATIC NEOPLASMS	prostate cancer	prostate cancer
17020975	p|SUB|R|462|Q	PROSTATIC NEOPLASMS	prostate cancer	prostate cancer
17502119	p|SUB|P|1054|R	PROSTATIC NEOPLASMS	prostate cancer	prostate cancer
18565893	p|SUB|S|49|C	BREAST NEOPLASMS, PROSTATIC NEOPLASMS, MELANOMA	breast cancer	breast cancer
12949798	p|SUB|S|627|L	PROSTATIC NEOPLASMS	prostatic hyperplasia	NA
14583476	p|SUB|G|296|V	PROSTATIC NEOPLASMS	prostate cancer	NA
14583476	p|SUB|G|59|S	PROSTATIC NEOPLASMS	prostate cancer	NA
14583476	p|SUB|I|220|V	PROSTATIC NEOPLASMS	prostate cancer	NA
14583476	p|SUB|S|322|F	PROSTATIC NEOPLASMS	prostate cancer	NA
14583476	p|SUB|Y|529|C	PROSTATIC NEOPLASMS	prostate cancer	NA
14691288	p|SUB|S|646|F	PROSTATIC NEOPLASMS	prostate carcinoma	NA
15146458	p|SUB|Y|140|H	PROSTATIC NEOPLASMS	pc-3 prostate cancer	NA
15617028	p|SUB|E|872|Q	PROSTATIC NEOPLASMS	prostate cancer	NA
15617028	p|SUB|M|886|I	PROSTATIC NEOPLASMS	prostate cancer	NA
15714208	p|SUB|I|97|L	PROSTATIC NEOPLASMS	prostate cancer	NA
16282370	p|SUB|S|650|A	PROSTATIC NEOPLASMS	prostate cancer	NA
16434975	p|SUB|R|273|H	PROSTATIC NEOPLASMS	prostate cancer	NA
16741917	p|SUB|P|223|L	PROSTATIC NEOPLASMS	prostate carcinoma	NA
16741917	p|SUB|V|274|F	PROSTATIC NEOPLASMS	prostate carcinoma	NA
16941491	p|SUB|F|341|C	PROSTATIC NEOPLASMS	prostate tumors	NA
16941491	p|SUB|Q|136|H	PROSTATIC NEOPLASMS	prostate tumors	NA
16941491	p|SUB|T|387|N	PROSTATIC NEOPLASMS	prostate cancers	NA
16963262	p|SUB|P|434|L	PROSTATIC NEOPLASMS	hpc	NA
16963262	p|SUB|V|647|M	PROSTATIC NEOPLASMS	hpc	NA
17336451	p|SUB|L|701|H	PROSTATIC NEOPLASMS	prostate cancer	NA
17487399	p|SUB|R|384|W	DENYS-DRASH SYNRDROME, PROSTATIC NEOPLASMS	prostate cancer	NA
17502119	p|SUB|F|858|L	PROSTATIC NEOPLASMS	prostate cancer	NA
18193092	p|SUB|E|804|G	PROSTATIC NEOPLASMS	prostate cancer	NA
18193092	p|SUB|G|735|S	PROSTATIC NEOPLASMS	prostate cancer	NA
18193092	p|SUB|G|796|S	PROSTATIC NEOPLASMS	prostate cancer	NA
18288683	p|SUB|K|18|R	PROSTATIC NEOPLASMS	prostate cancer	NA
18288683	p|SUB|V|925|L	PROSTATIC NEOPLASMS	prostate cancer	NA
