# Supplementary material for: MAGPEL: an autoMated pipeline for inferring vAriant-driven Gene PanEls from the full-length biomedical literature
Source: Sci Rep. 2020 Jul 23;10:12365. doi: 10.1038/s41598-020-68649-0 (PMC7378213; doi:10.1038/s41598-020-68649-0)
Supplement: Supplementary file 4 — Supplementary Table S3 [file 41598_2020_68649_MOESM4_ESM.xlsx]

## Sheet: AML-genes
AKT1
FLT3
ATM
STAT3
CD38
GSK3A
GSK3B
STAT5B
ERG
RPS6KB1
PSMD5
GFI1
CD8A
SAMHD1
U2AF1
BCR
IDH1
RPS10
NPM1
IDH2
FBXW7
SKI
SPI1
CSF3R
CEBPA
JAK2
MYB
HCFC1
DNMT3A
LUC7L2
ZNF672
GH1
ARHGAP35
MYBPC2
RUNX1
PGK2
TNS3
LYZL4
MPL
LYPLA1
EZH2
KIT
TP53
ASXL1
EDNRB
MYD88
CD274
CDCA7L
PRPF4B
TRIB1
CYP3A5
EIF4EBP1
EIF4B
WT1
EEF1A2
NUP98
CBFB
CD34
GLI1
PDGFRA
ABL1
ELANE
PTPA
GATA2
MYC
MAPK8
TNFRSF11A
PIP4K2A
PTPN11
CDK6
PML
PTMS
ZNF221
FOSL2
INO80B
MTHFR
PPP2R1A
ERBB2
CALR
TET2
GATA1
ZNF274
PPP2R2A
LYST
NCR2
FTO
ALKBH1
PIK3CA
FOXP3
FANCB
KIR2DL4
MTOR
CD33
PLXNB1
STAT1
KMT2B
SHH
MAP2K7
NUP62
RUNX2
IPO9
NT5C2
CBL
KMT2A
ZBTB7A
MDM2
DDX41
HDAC1
NRAS
EGFR
CYP2C19
ADAR
APOBEC3A
RUNX1T1
TERT
IL3
FOS
SMARCA5
RLF
GRM1
LRP11
CREB1
MAPT
TAPBPL
CDKN1B
ETV6
NOD2
SMC1A
NCOR1
MALT1
SF3B1
TYK2
SETD2
ASXL3
RUNX3
HHEX
CYR61
FYN
ABCB1
BCOR
SMYD2
TYMS
COX8A
FSTL4
KRAS
CYP1B1
MAF
ABCG2
HLA-G
ARID5B
SLC29A1
HLA-C
HPSE
MIR204
IL17A
UNG
HDAC9
CTNNB1
JAK3
EIF4E
NR3C1
CTD
HOXA9
ERCC2
MARCO
WRN
NAPRT
IL10
CRBN
GSTP1
NAT2
HFE
ASPG
NQO1
FASLG
HAMP
CXCR4
RAD51
PPP2R1B
RMI1
ANKRD26
SERPINA1
BRCA2
MECP2
CYP2E1
CDA
CYP4F2
CXCR6
XPC
POU1F1
MPO
SETBP1
XRCC1
CYP3A4
REST
TOP3A
CXXC5
ZNF763
CYTB
SLC24A3
FKBP5
MYBPC3
CYP1A1
TLR4
HSPD1
DCK
FANCA
SH2B3
ZHX2
BRCA1
PDCD1
SLU7
SRSF2
CREBBP
CRP
BCL2
ARIH2
IL17F
PDE9A
KLF1
DNMT3B
RAD52
PIM1
FPGS
DHX15
ALK
MAP4
ESR1
LSD1

## Sheet: BreastCancer_genes
BRAF
RPS6KB1
CHEK1
PIK3CA
STAT3
TGM2
PARP1
EGFR
CTCF
TRIM28
ESR1
HRAS
CAV1
RAC1
TAZ
PRL
EIF2S1
TP53
FXYD1
PRDX1
USP1
AKT1
PTEN
SRC
PIK3CG
ANO1
MAPK8
PSMD5
IMMT
GPR132
EPCAM
RHOA
SKP2
ABL1
ATM
CTNNB1
MST1
BRCA1
MIR10B
MTHFR
TLN2
KEAP1
HIF1A
PGR
EIF2AK4
EHMT2
SYK
GTF2B
ELK1
MMP14
SOD2
ERBB2
AR
BRCA2
PARD3
TRIM25
HPR
CD44
CASP8
RELA
IL1B
ZHX2
RALGDS
NCK1
NFKBIA
RAB11A
RHOC
MAPK14
FGFR2
PTPN11
PIN1
STAT5A
GSK3B
PPM1G
PLD2
PIK3CD
STIM1
ADAM17
TOX3
NOS3
PRKAA1
GUCY2F
NOX5
DECR1
ADARB1
PRNP
SCN2A
BST2
SLC9A1
ARF1
PICK1
POU5F1
SELENBP1
SEPHS1
TYRP1
BMPR1B
ARHGEF1
BCR
BRK1
TRIM62
MIR200C
DHX58
CDH1
NUTF2
RAN
MAP2K6
PKD1
CACNA1B
CHEK2
PIK3CB
KCNQ2
CD36
MDM2
CYB5A
IKBKE
NME1
RAB5A
PDP1
GRIN1
AKT2
POLG
HFM1
FHIT
TGFB1
PAK4
TF
MASTL
VAV1
FBXO28
RAF1
GPNMB
EZH2
KMT2C
PA2G4
NUB1
RAD51
LMNA
ARF6
PTPN18
PSTPIP1
NR4A2
MAP2K5
MAP3K1
MAP2K4
PAK2
PAK1
CDC42
TRPV4
KCNJ11
GAS7
DICER1
MIR34A
SELENOW
PRKCE
CSF1
AKIP1
FLT4
RAB27A
ARRB2
RAB24
SLC5A5
MST1R
HSF1
PTPRJ
ADCY1
LDLRAP1
ADCY2
SMAD3
HSP90AA1
MTOR
CREB1
SH2B1
POT1
EEA1
PAFAH1B1
BCL2
BAX
CCND1
MME
BARD1
ZNF135
CSF2RA
FBXW7
JAK2
MYC
HSP90AB1
RRM1
FOXP3
LCK
FGFR4
FOXA1
GJA1
PTK2
RIN1
PKD2
MSN
EZR
UMOD
GRHL1
GRHL3
TP73
CFL1
GRIA1
SH3BP4
ACAP1
ACAP2
ASAP1
KRAS
PRKAB1
PXN
SIRT6
FOXO3
LOX
RAB7B
PCNA
AZIN1
CA1
CASP2
BECN1
OCRL
MIEN1
SMN2
MED12
CDKN2A
PLD1
PPP2R1A
FOXL2
CDK4
BDKRB1
YAP1
SFTPC
TRIO
TIAM1
FGF14
L3MBTL3
BAIAP2
TRPV1
ATF1
LMAN1
UQCRHL
ADAM10
ADAMTS15
UIMC1
AMOTL1
MR1
PPARG
ARSB
RBBP8
RNF213
ABCE1
DNAH8
FANCI
NEDD9
BCAR1
LAMB1
STARD8
RDX
APP
GAPDH
IL4R
SPHK1
CFTR
TLK2
GHR
TUBB3
TSC22D3
LGALS4
APC2
AXIN1
COPS6
DNMT3A
WEE1
AGO1
TDP1
NEDD8
NAE1
PRKDC
ZNF217
ZNF516
CTBP2
HDAC1
AMELX
ITCH
NEDD4L
TOP1
MTA1
MTA2
POLR3K
CKLF
GJB1
RYR1
NSF
PLEK
FGF2
AKAP10
RIOK2
FANCD2
CA2
IRF8
SCRIB
DLC1
APAF1
RND1
S100A4
GPI
ABCG2
HIVEP3
MAP1LC3A
GNAS
PLP1
CD24
STARD13
TRPM7
RIC8A
PIK3C3
RAB33B
RAB1A
RAB6A
RAB2A
AURKA
INS
HEBP1
CRH
CRHR1
PTPRF
RPL27A
PADI4
MUC5AC
NQO1
RAB34
FMR1
DHX16
RAB7A
HEY1
NOTCH1
CAMK2G
DDX23
RAB22A
ZAR1
CSNK1G1
TALDO1
ERN1
RAB4A
YIPF5
RABAC1
SRGAP2
PDCD10
TERT
GRB2
DRG1
SYVN1
GALNT6
CALR
MAPK8IP1
KCNJ2
NEDD4
FANCA
TOE1
ESS2
P2RY2
VIM
TIPRL
GLS
PMP22
MAPK8IP3
CMTR1
DHX15
GAB1
KRT15
RNASE1
DCN
CSF1R
MUT
MAPK1
RAC3
NCK2
ATL3
RHOQ
LINC00310
WWOX
CSNK2A1
CCNB1
SIRT1
PRRX1
KLF4
PLK4
COIL
TET1
MED14
PRPF4B
EPO
SMAD4
RNPEP
ACE
ATAT1
CDK1
PRKCA
ADA2
CDK9
EIF2AK3
PTK2B
TPT1
RAB35
PON1
ARL4A
CHD1
VRK3
NRP1
PRRT2
MIB1
KAT5
ESRP2
SPRY2
CTTN
SMURF2
MAPKAPK2
USF1
CPT1A
CDKN1A
TGFBR1
PARD6A
BMP15
ERBB3
STAT2
SENP1
NOTCH3
PSEN1
FAAH
MTA3
NUMB
NANOG
RAB23
FIP1L1
RAB8A
RAB10
ARF4
HSPB1
SEC24D
SVIL
RUNX2
ARL8B
BABAM2
ABCB1
POU1F1
GATA3
USF3
CYP2D6
SLX4
SDHB
SDHD
LEPR
ERCC1
NAT2
ACTN4
NRAS
STK11
FGFR1
KCNQ1
ERCC2
ERBB4
APOB
STAT1
MUTYH
CLDN1
NBN
GALNT12
ABCB6
MCM8
ABCC11
TCF4
XRCC1
XPA
CASR
PALB2
ATR
PDGFRA
VPS35
CYP2C8
MLH1
KCNE1
NOD2
CYP2E1
MEN1
SEMA3F
SLCO1B1
CTLA4
MMP2
RAD51B
GFAP
KLHDC7A
XRCC2
PHLDA3
ABCC1
U2AF1
SCN1A
PITX2
UGT1A1
APOE
COMT
CYP2C19
AGTR1
SF3B1
FAM20A
BRIP1
CELSR2
MSH2
LDLR
WDR43
CUX1
ETV6
VDR
RET
COL1A1

## Sheet: ProstateCancer-genes
x
SNCA
STAT3
AR
YAP1
CDKN1B
PIM1
FOXO1
EGFR
ESR2
MYC
MAPKAPK2
PTEN
MDM2
RALA
SH3BP1
RAC1
PDE8B
NR3C1
AKT1
TRPV6
CHUK
RPS6KB1
PARP1
PSMD5
PRL
STAT5A
SRC
CYR61
SQSTM1
PLK1
USP7
EEF1A2
CDKN1A
IFI27
UGDH
2020-03-08
ARF6
SYTL1
RAB8A
TBC1D10A
LCN2
EIF4E
PALB2
TP53
MSN
BCHE
RNASEL
FOXA1
ADORA2A
LPAR2
BMPR2
TRA
HOXB13
IL6
CDK5
BDNF
ABCB1
C3
TRIM27
LAMP1
ZFHX3
KLK3
RHOA
RNF19A
ATM
PRKDC
ATR
ERCC3
FANCA
HDAC2
MLH3
NBN
IRS1
KLK4
KLK14
BUB1B
KRAS
BRCA1
HDAC1
TET1
IL4I1
KIT
PKN1
HOTAIR
KLK2
CNOT1
CYB5A
USP10
AMD1
RPTOR
ACTR1B
RNF41
ELAC2
AKT3
PSMD4
ULK1
TMEM37
BRCA2
CDK11B
SMAD4
KMT2D
NOTCH4
SUMO4
SENP2
TP63
PRKD1
MARK2
RET
TGFBR2
HUWE1
MYO1C
HIST2H3C
CASP3
DHX15
PDPK1
EZH2
SPOP
FAM83G
USP44
CHD1
CDC42
SUMO2
SENP6
ALOX12
KLF6
CTNNB1
PRKAA2
MAGEA11
HIST2H2AA3
KRT79
PAK2
HAT1
CXCL8
MAP2K1
CDK5RAP2
LIN28B
GZMM
CD40LG
MAGEC3
EP300
HEY1
MLX
NCOA3
CTC1
USP39
GSTK1
E2F1
HIF1A
FOLH1
MCM3
MTOR
PCA3
DBN1
NSD2
USF2
GSK3B
C9orf3
ID4
RAB5A
WDR35
ETV6
ETV7
ERG
RASSF1
SLC19A1
MRNIP
BAZ2A
RAD50
MSR1
SEMA6B
PIAS2
WDR77
MFSD2A
CTSA
ATP4A
DAB2IP
SKP2
IGF1
VEGFA
CGB5
ABI1
KEAP1
TREX2
IL17RA
AGAP2
MED25
HCFC1
ST8SIA4
XPR1
F2RL1
RAB11A
GHRL
FSD1
IGFBP2
CUL3
SPDEF
NFKBIA
REV3L
CTCF
EWSR1
EFNA5
UXT
MLPH
S100A10
IFT81
FCF1
FGFR4
PIK3CA
PIK3R1
EPHA5
ABL2
TRRAP
MSH2
ELK1
ETS2
PAWR
TNFSF10
CASP8
ESR1
CD82
SATB2
GRK3
CREB1
GAPDH
HSP90AA1
DNAH8
BRIP1
TSC2
FKBP4
IGF1R
ATF3
CHRM3
HRAS
BRD2
PPP6R2
TK1
PCSK1
MAP3K8
TARDBP
APOBEC3G
CHD4
FAT1
ERBB2
ETS1
USP2
CDK4
STK11
INTS6
NR2E1
KRT14
INF2
DAPK2
BRAF
KDM4C
CYP1A1
OTUB1
NCOR1
HSPA4
NCOA2
TBP
PLXNB1
RHOD
NFKB1
CXCR4
MAPK1
IL31RA
DTYMK
CDK1
SS18L1
COL18A1
MID1
PDE4D
RPS6KB2
SERPINA1
PRPF31
DEFB109C
FRMD6
MAPK8
ITGA9
ROCK2
SH3KBP1
CCND1
SIAH2
SH3RF1
CYP1B1
PLAT
ERBB3
SLC1A2
RNASEH2A
HSD3B1
SNRNP70
CYP17A1
GPRC6A
BGLAP
ACPP
PSMD9
FGF9
APOE
TRAM1
KRT6A
BTG2
EHMT2
VDR
PARD6A
ANXA2
XPO1
PAK6
FASN
CDKN2A
KMT2C
KMT2A
NANOG
ARF1
TNK2
MAPK14
RIT2
ABCB4
REPS2
AMPH
SGK1
COX18
TERT
SPTY2D1
CCL2
SDK1
LILRA3
ALS2CR12
TMPRSS2
APOB
MSH6
TMEM38B
JAZF1
PKHD1
GPX1
EPHX1
IL10RB
ITGA2
CYP2R1
OAS1
MSMB
SCARB1
FGFR2
HSD17B4
HTR3B
HNF1B
EPCAM
AXIN2
FBN1
LEPR
IL1B
NDUFS2
ERCC1
DUT
LINC00673
ORAI1
EFNB2
IGFBP3
PHLPP2
NAT2
MDM4
SHBG
EPHB2
ABL1
IDH1
CDKAL1
TCF7L2
ADH1B
GPRC5B
PDLIM5
PKD1L3
GCKR
ITGA6
IRX4
TERC
SORT1
PPFIBP2
OCA2
HMGCR
OAS2
CCHCR1
ERCC2
KLF12
LDAH
CHEK2
AARS2
TACSTD2
ALDH9A1
BCL11A
NPHP1
NFAT5
THADA
DKK3
ABCG2
CCDC78
LRSAM1
NKX3-1
IL10
FTO
CYP24A1
CDH1
MGMT
GSTP1
CYP19A1
EPAS1
APC
NOD2
CASR
ADIPOQ
PRMT6
GOLPH3L
MAPT
POR
CDKN2B-AS1
SLC41A1
MC4R
TNF
XRCC1
CCR2
MLH1
NOS3
TGFB1
NQO1
MTHFR
PPARG
RAD51
MC1R
LIG4
CA4
XPC
KDR
TLR9
UGT2B15
ABCC4
SHMT1
FOXP4
CYP2E1
IL2
TLR5
TNFRSF11B
COL1A1
PROM1
CCL5
FGF10
FOXO3
IL10RA
G6PC2
IL1RN
TBX1
PSCA
SPINK5
GP6
MMP2
MRTFB
VGLL3
EHBP1
ERAP1
XAGE3
CRP
NRIP1
NSD1
BAG6
MSH5
POLB
DHODH
CCND2
LPL
RFX6
MUTYH
CX3CR1
CDON
P2RX7
FMN1
CYP2D6
MUC1
SLCO1B1
TNFRSF1A
IRAK4
ZBTB10
AHR
HAPLN1
TLR10
GRIK1
COMT
WFS1
NEDD9
TLR1
IL21
SOD2
CTBP2
TLR4
BCL2
LCT
SRD5A2
SLC22A3
TNS3
PCSK9
BIK
OPRD1
FUT2
PEX14
FANCI
NR5A2
LMTK2
SLC9C2
ALDH2
PRDM9
MMAB
SIX1
ZNF652
ADIPOR1
RMST
IRS2
APOC3
SETD7
MARCHF8
JAK2
PEX2
AMZ2
NAALADL2
JMJD1C
TTC9
ASNA1
CBR1
HMGA2
NCOR2
HLA-DRB1
NOL10
CTDSPL
MYO6
FRK
UNC5D
GABRA1
